# Supplementary material for: Colon stroma mediates an inflammation-driven fibroblastic response controlling matrix remodeling and healing
Source: PLoS Biol. 2022 Jan 27;20(1):e3001532. doi: 10.1371/journal.pbio.3001532 (PMC8824371; doi:10.1371/journal.pbio.3001532)
Supplement: S1 Table — DEG, differentially expressed gene; DSS, dextran sulfate sodium. (XLSX) [file pbio.3001532.s011.xlsx]

## Sheet: DEGs_Endothel_WatervsDss_V2
Cell type	GeneID	% Expression (Water)	% Expression (DSS)	Average log fold change	Adjusted P-value	Direction
LEC	H2-K1	0.824	0.995	0.995086	2.74923e-50	Up-regulated
LEC	B2m	0.997	1	0.847173	3.73153e-46	Up-regulated
LEC	Cyp4b1	0.783	0.228	-0.684261	4.9863e-33	Down-regulated
LEC	Cd74	0.067	0.497	1.54077	8.32116e-29	Up-regulated
LEC	Gstm1	0.799	0.295	-0.587913	3.1092e-27	Down-regulated
LEC	Serpina3n	0.037	0.435	0.635791	3.20644e-27	Up-regulated
LEC	H2-Q7	0.203	0.642	0.862598	5.09975e-27	Up-regulated
LEC	Tmsb10	1	1	0.646934	6.01029e-25	Up-regulated
LEC	mt-Nd4	0.984	1	0.573798	3.50531e-23	Up-regulated
LEC	C3	0.04	0.373	0.628858	1.49969e-19	Up-regulated
LEC	Fau	0.997	0.762	-0.18155	6.7065e-18	Down-regulated
LEC	H2-Q6	0.15	0.492	0.568907	7.14596e-18	Up-regulated
LEC	Iigp1	0.166	0.497	0.927469	7.4862e-18	Up-regulated
LEC	Ifi27l2a	0.909	0.922	0.705626	1.58173e-17	Up-regulated
LEC	Lrg1	0.358	0.694	0.915272	2.90277e-17	Up-regulated
LEC	Ifitm3	1	1	0.476567	5.85275e-17	Up-regulated
LEC	Xist	0.888	0.959	0.627046	3.20206e-16	Up-regulated
LEC	H2-D1	0.997	1	0.453056	4.95047e-16	Up-regulated
LEC	mt-Nd2	0.711	0.793	0.503846	5.78529e-15	Up-regulated
LEC	H2-Ab1	0.075	0.373	0.769719	7.10882e-15	Up-regulated
LEC	Gbp4	0.037	0.306	0.444812	9.9177e-15	Up-regulated
LEC	mt-Cytb	0.979	0.974	0.600008	8.34679e-14	Up-regulated
LEC	Cst3	0.995	0.922	-0.380062	1.06944e-13	Down-regulated
LEC	Rpl23a	0.997	0.803	-0.152676	1.44582e-13	Down-regulated
LEC	H2-Eb1	0.072	0.326	0.718318	1.47809e-13	Up-regulated
LEC	Sdpr	0.971	0.803	-0.444107	2.52493e-13	Down-regulated
LEC	Zbp1	0.072	0.352	0.427304	6.87601e-13	Up-regulated
LEC	Stat1	0.136	0.435	0.51225	7.73348e-13	Up-regulated
LEC	Tppp3	0.84	0.492	-0.424252	9.60317e-13	Down-regulated
LEC	Tap1	0.053	0.316	0.393686	1.85344e-12	Up-regulated
LEC	Ly6e	0.912	0.984	0.475159	1.93882e-12	Up-regulated
LEC	Col4a1	0.441	0.777	0.501045	4.38161e-12	Up-regulated
LEC	Btg2	0.856	0.528	-0.392217	8.40035e-12	Down-regulated
LEC	Tgfbi	0.575	0.218	-0.461713	1.87192e-11	Down-regulated
LEC	Serpina3g	0.005	0.187	0.342449	2.2198e-11	Up-regulated
LEC	Psmb8	0.267	0.591	0.499558	5.00536e-11	Up-regulated
LEC	mt-Nd1	0.909	0.969	0.621195	5.43666e-11	Up-regulated
LEC	Igtp	0.086	0.363	0.369973	2.85573e-10	Up-regulated
LEC	Col4a2	0.286	0.565	0.502988	3.00122e-10	Up-regulated
LEC	Mgp	0.353	0.648	0.401096	3.26589e-10	Up-regulated
LEC	Gbp2	0.142	0.409	0.5669	3.71619e-10	Up-regulated
LEC	Tmem176a	0.607	0.648	0.263993	5.83115e-10	Up-regulated
LEC	Atox1	0.476	0.756	0.460602	7.09916e-10	Up-regulated
LEC	Egfl7	0.679	0.865	0.452516	1.10089e-09	Up-regulated
LEC	Gucy1a3	0.551	0.238	-0.500705	1.60573e-09	Down-regulated
LEC	Adamtsl1	0.168	0.477	0.371785	1.65936e-09	Up-regulated
LEC	mt-Co1	0.995	0.995	0.589649	4.62001e-09	Up-regulated
LEC	Ier2	0.898	0.632	-0.197666	7.37935e-09	Down-regulated
LEC	Uba52	0.425	0.347	-0.702824	7.76374e-09	Down-regulated
LEC	S100a11	0.989	1	0.387497	8.28722e-09	Up-regulated
LEC	Hif1a	0.059	0.28	0.364698	1.1682e-08	Up-regulated
LEC	Aldh2	0.642	0.321	-0.348754	1.17628e-08	Down-regulated
LEC	Stab1	0.57	0.813	0.434127	1.54154e-08	Up-regulated
LEC	Igfbp7	0.949	0.99	0.412479	1.9144e-08	Up-regulated
LEC	Steap4	0	0.119	0.20958	2.44172e-08	Up-regulated
LEC	Adamts5	0.008	0.166	0.203135	2.55733e-08	Up-regulated
LEC	H2-Aa	0.048	0.244	0.543162	3.57971e-08	Up-regulated
LEC	Rpl41	1	1	0.28062	3.89491e-08	Up-regulated
LEC	mt-Co3	0.888	0.953	0.7178	7.74615e-08	Up-regulated
LEC	Serpina3f	0	0.114	0.16226	7.92652e-08	Up-regulated
LEC	Pcolce	0.668	0.368	-0.180355	8.19085e-08	Down-regulated
LEC	Apobec3	0.112	0.373	0.279732	9.12496e-08	Up-regulated
LEC	mt-Co2	0.797	0.85	0.486675	1.02347e-07	Up-regulated
LEC	Lgmn	0.444	0.746	0.401755	1.29655e-07	Up-regulated
LEC	Sepp1	0.93	0.756	-0.348754	1.57835e-07	Down-regulated
LEC	Il2rg	0.096	0.321	0.388745	3.73987e-07	Up-regulated
LEC	Myl6	0.979	0.995	0.327466	3.91048e-07	Up-regulated
LEC	Rarres2	0.757	0.477	-0.119832	3.98919e-07	Down-regulated
LEC	Pmp22	0.671	0.368	-0.287617	6.33817e-07	Down-regulated
LEC	Gm4951	0.029	0.202	0.358379	6.74596e-07	Up-regulated
LEC	Fn1	0.281	0.549	0.427657	8.37491e-07	Up-regulated
LEC	Myl12a	0.984	0.829	-0.133093	1.4391e-06	Down-regulated
LEC	Irgm2	0.024	0.187	0.19417	1.7136e-06	Up-regulated
LEC	Tap2	0.15	0.409	0.296489	2.08914e-06	Up-regulated
LEC	Ggct	0.056	0.249	0.262362	2.19318e-06	Up-regulated
LEC	C2	0.011	0.15	0.219733	2.20338e-06	Up-regulated
LEC	Slc39a14	0.021	0.181	0.202468	2.26715e-06	Up-regulated
LEC	Rpl9	1	0.917	-0.16846	2.3691e-06	Down-regulated
LEC	Erdr1	0.104	0.326	0.31947	2.79577e-06	Up-regulated
LEC	Nts	0.131	0.378	0.710198	3.98816e-06	Up-regulated
LEC	Socs3	0.717	0.456	-0.119961	4.31586e-06	Down-regulated
LEC	Adamdec1	0.81	0.544	-0.101465	5.95224e-06	Down-regulated
LEC	Lamc1	0.19	0.456	0.318711	6.34123e-06	Up-regulated
LEC	Atf3	0.583	0.295	-0.37039	7.0108e-06	Down-regulated
LEC	Fabp4	0.061	0.249	0.451525	7.86863e-06	Up-regulated
LEC	mt-Atp6	0.992	0.99	0.550012	8.11376e-06	Up-regulated
LEC	H2-DMb1	0.008	0.135	0.184642	8.41814e-06	Up-regulated
LEC	Saa3	0	0.093	0.15341	8.52988e-06	Up-regulated
LEC	Hspe1	0.39	0.668	0.462169	1.01735e-05	Up-regulated
LEC	Tc2n	0.029	0.192	0.21657	1.38992e-05	Up-regulated
LEC	Pdlim1	0.38	0.601	0.427792	1.88418e-05	Up-regulated
LEC	Pcp4l1	0.516	0.244	-0.340454	1.99867e-05	Down-regulated
LEC	H2-Q4	0.265	0.534	0.355292	2.33051e-05	Up-regulated
LEC	Cyyr1	0.064	0.259	0.21311	2.8363e-05	Up-regulated
LEC	Psmb9	0.19	0.389	0.371785	2.97445e-05	Up-regulated
LEC	Nid1	0.163	0.399	0.337281	3.07707e-05	Up-regulated
LEC	Tuba1a	0.898	0.679	-0.181908	3.09136e-05	Down-regulated
LEC	Col1a1	0.773	0.627	0.15616	4.39999e-05	Up-regulated
LEC	Clec3b	0.473	0.212	-0.235797	5.41853e-05	Down-regulated
LEC	Gm26917	0.094	0.301	0.218181	7.25306e-05	Up-regulated
LEC	Psme1	0.318	0.534	0.36715	0.000122665	Up-regulated
LEC	Tapbp	0.291	0.503	0.37096	0.000144946	Up-regulated
LEC	Plvap	0.12	0.321	0.411783	0.000164559	Up-regulated
LEC	Lum	0.725	0.472	-0.152686	0.000166507	Down-regulated
LEC	Usmg5	0.324	0.585	0.298246	0.0001739	Up-regulated
LEC	Cyr61	0.799	0.642	0.226548	0.000218863	Up-regulated
LEC	Ly6a	0.687	0.617	0.132988	0.000232637	Up-regulated
LEC	Ube2l6	0.104	0.295	0.28919	0.000259524	Up-regulated
LEC	Tmem176b	0.709	0.762	0.281646	0.000260001	Up-regulated
LEC	Serpinb6b	0.072	0.249	0.301078	0.000260635	Up-regulated
LEC	mt-Nd3	0.217	0.43	0.370667	0.000312988	Up-regulated
LEC	Itm2b	0.997	0.979	-0.241129	0.000333018	Down-regulated
LEC	Ninj1	0.136	0.332	0.293841	0.000512324	Up-regulated
LEC	Rpl37a	1	1	0.239755	0.000529369	Up-regulated
LEC	Postn	0.57	0.316	-0.186235	0.000538135	Down-regulated
LEC	Thbs1	0.134	0.275	0.571211	0.000584099	Up-regulated
LEC	Txn1	0.543	0.741	0.319673	0.00060629	Up-regulated
LEC	Rab11a	0.626	0.813	0.302932	0.000609842	Up-regulated
LEC	Cxcl9	0.005	0.104	0.478713	0.000610551	Up-regulated
LEC	Ltc4s	0.043	0.181	0.286178	0.000617556	Up-regulated
LEC	Gpihbp1	0.57	0.316	-0.350293	0.000827429	Down-regulated
LEC	Sema3a	0.091	0.275	0.284271	0.000913306	Up-regulated
LEC	Il6st	0.291	0.523	0.348271	0.000927854	Up-regulated
LEC	H13	0.136	0.301	0.119499	0.00107776	Up-regulated
LEC	Col6a1	0.602	0.358	-0.148576	0.00109463	Down-regulated
LEC	Fhl1	0.644	0.394	-0.20606	0.00118547	Down-regulated
LEC	Pfkfb3	0.024	0.155	0.154179	0.00124811	Up-regulated
LEC	Lcn2	0.73	0.689	0.429381	0.00137853	Up-regulated
LEC	Actn1	0.203	0.43	0.236219	0.00143317	Up-regulated
LEC	Gpx3	0.85	0.694	0.115871	0.00187116	Up-regulated
LEC	Crip2	0.965	0.839	-0.197316	0.00205474	Down-regulated
LEC	Tmem2	0.12	0.311	0.246755	0.00208572	Up-regulated
LEC	Bmp4	0.393	0.171	-0.187562	0.00224437	Down-regulated
LEC	Abca1	0.099	0.28	0.265468	0.00225909	Up-regulated
LEC	Serinc3	0.572	0.751	0.349616	0.00236717	Up-regulated
LEC	Cyb5r3	0.89	0.725	-0.249426	0.00245204	Down-regulated
LEC	Hspg2	0.174	0.378	0.310495	0.00261937	Up-regulated
LEC	Timp1	0.008	0.109	0.164751	0.00271933	Up-regulated
LEC	Aebp1	0.152	0.363	0.299932	0.00277074	Up-regulated
LEC	Scn5a	0	0.067	0.117207	0.0027828	Up-regulated
LEC	Sema3d	0.209	0.43	0.248858	0.00324665	Up-regulated
LEC	Serping1	0.888	0.881	0.212585	0.00334765	Up-regulated
LEC	Mmrn1	0.984	0.933	-0.215967	0.00335979	Down-regulated
LEC	Stmn2	0.476	0.244	-0.33732	0.00339379	Down-regulated
LEC	H2-T22	0.217	0.425	0.297793	0.00345588	Up-regulated
LEC	Eln	0.241	0.425	0.429205	0.00355925	Up-regulated
LEC	Rps27a	0.997	0.995	0.24128	0.00374321	Up-regulated
LEC	Litaf	0.179	0.394	0.270343	0.00398909	Up-regulated
LEC	Sema3f	0.195	0.415	0.235733	0.00454442	Up-regulated
LEC	Sub1	0.222	0.44	0.28581	0.00461495	Up-regulated
LEC	Ppp3ca	0.278	0.513	0.2992	0.00462837	Up-regulated
LEC	Serpinb9	0.086	0.259	0.225814	0.00521801	Up-regulated
LEC	Rbp1	0.051	0.202	0.211705	0.00545025	Up-regulated
LEC	Larp4	0.032	0.161	0.130937	0.00568439	Up-regulated
LEC	Shfm1	0.693	0.845	0.272053	0.00572671	Up-regulated
LEC	Itgb4	0.008	0.104	0.127483	0.00616364	Up-regulated
LEC	Ptx3	0.008	0.104	0.148112	0.00618406	Up-regulated
LEC	Cmah	0.048	0.187	0.223943	0.00621215	Up-regulated
LEC	Glipr2	0.013	0.119	0.15074	0.00625258	Up-regulated
LEC	Slc9a3r2	0.714	0.518	-0.296817	0.00783464	Down-regulated
LEC	Ssr3	0.206	0.409	0.273264	0.00806518	Up-regulated
LEC	Tspan14	0.094	0.269	0.194882	0.00937826	Up-regulated
LEC	Ythdf3	0.043	0.166	0.102579	0.00941183	Up-regulated
LEC	Sdcbp	0.428	0.653	0.303891	0.00957805	Up-regulated
LEC	Fcgrt	0.452	0.508	-0.102419	0.00974632	Down-regulated
LEC	Errfi1	0.056	0.192	0.259825	0.009807	Up-regulated
LEC	Vimp	0.112	0.295	0.203364	0.00983351	Up-regulated
LEC	Gas6	0.762	0.554	-0.287578	0.0103296	Down-regulated
LEC	Flrt2	0.016	0.124	0.118822	0.0103595	Up-regulated
LEC	Klf9	0.422	0.249	-0.301581	0.0106372	Down-regulated
LEC	Ccl2	0.075	0.228	0.529344	0.0109012	Up-regulated
LEC	Atp5g3	0.206	0.42	0.251078	0.011527	Up-regulated
LEC	Btnl9	0.254	0.083	-0.181176	0.0129563	Down-regulated
LEC	Wars	0.142	0.301	0.260615	0.013103	Up-regulated
LEC	Hmgcr	0.019	0.13	0.123317	0.0150401	Up-regulated
LEC	Ybx1	0.933	0.777	-0.149715	0.0159004	Down-regulated
LEC	Parp14	0.059	0.207	0.189114	0.01729	Up-regulated
LEC	H2-DMa	0.011	0.104	0.142772	0.0175635	Up-regulated
LEC	Gm9843	0.334	0.56	0.304198	0.0176875	Up-regulated
LEC	Arrb1	0.16	0.352	0.237326	0.0189794	Up-regulated
LEC	Col1a2	0.781	0.637	0.124248	0.0194998	Up-regulated
LEC	Rhoc	0.372	0.56	0.291474	0.0203157	Up-regulated
LEC	Pxdc1	0.39	0.181	-0.224146	0.0209745	Down-regulated
LEC	Zfp36	0.668	0.446	-0.209808	0.0249969	Down-regulated
LEC	Irgm1	0.037	0.166	0.15074	0.0250799	Up-regulated
LEC	Cyld	0.027	0.14	0.108958	0.0255311	Up-regulated
LEC	Ugcg	0.139	0.285	0.251576	0.0257772	Up-regulated
LEC	Htra1	0.345	0.176	-0.107771	0.0269083	Down-regulated
LEC	Banf1	0.225	0.435	0.240352	0.0303186	Up-regulated
LEC	Ifi47	0.035	0.15	0.177024	0.0339035	Up-regulated
LEC	Snhg6	0.051	0.187	0.130435	0.0365338	Up-regulated
LEC	Myh9	0.246	0.456	0.272814	0.03757	Up-regulated
LEC	Arrdc4	0.045	0.171	0.182383	0.0389095	Up-regulated
LEC	Mmp14	0.134	0.316	0.219733	0.0394658	Up-regulated
LEC	Sod3	0.07	0.197	0.10195	0.0421758	Up-regulated
LEC	Acta2	0.607	0.383	-0.314685	0.0427658	Down-regulated
LEC	2010107E04Rik	0.353	0.56	0.294895	0.0431226	Up-regulated
LEC	Gsn	0.89	0.772	-0.399234	0.0434923	Down-regulated
LEC	C1s1	0.179	0.352	0.224424	0.0452569	Up-regulated
LEC	Stap2	0.099	0.264	0.192509	0.0456904	Up-regulated
LEC	Dpt	0.687	0.477	-0.116391	0.0487474	Down-regulated
LEC	P4hb	0.219	0.415	0.282076	0.0494234	Up-regulated
LEC	Hsph1	0.12	0.295	0.254994	0.0495831	Up-regulated
Capillary 2	Cd74	0.062	0.56	2.05721	7.62893e-39	Up-regulated
Capillary 2	B2m	1	1	0.666421	9.93578e-39	Up-regulated
Capillary 2	Ubd	0	0.342	1.79521	8.33409e-33	Up-regulated
Capillary 2	H2-Aa	0.021	0.409	0.738845	1.43742e-29	Up-regulated
Capillary 2	H2-Ab1	0.088	0.492	0.979353	2.09775e-27	Up-regulated
Capillary 2	H2-K1	0.912	0.99	0.663862	1.04304e-26	Up-regulated
Capillary 2	H2-Q7	0.253	0.684	0.714064	1.10356e-24	Up-regulated
Capillary 2	H2-Eb1	0.044	0.399	0.712466	1.97199e-22	Up-regulated
Capillary 2	Gbp2	0.237	0.544	1.07228	1.91827e-19	Up-regulated
Capillary 2	Col4a1	0.649	0.886	0.710193	3.64641e-19	Up-regulated
Capillary 2	Cxcl9	0.028	0.321	1.56735	8.29425e-19	Up-regulated
Capillary 2	Col15a1	0.443	0.767	0.642151	1.64608e-16	Up-regulated
Capillary 2	Vcam1	0.01	0.254	0.489515	2.14416e-16	Up-regulated
Capillary 2	Wars	0.242	0.523	0.788654	5.78869e-16	Up-regulated
Capillary 2	C3	0.013	0.254	0.284017	6.42379e-16	Up-regulated
Capillary 2	Adamdec1	0.768	0.383	-0.433616	1.21147e-15	Down-regulated
Capillary 2	Aqp1	0.067	0.363	1.02588	1.58164e-15	Up-regulated
Capillary 2	H2-Q6	0.271	0.622	0.572689	7.59997e-15	Up-regulated
Capillary 2	H2-DMa	0.021	0.269	0.311473	1.16628e-14	Up-regulated
Capillary 2	Zbp1	0.015	0.244	0.374453	1.55201e-14	Up-regulated
Capillary 2	H2-D1	0.997	1	0.414047	7.811e-14	Up-regulated
Capillary 2	Col18a1	0.039	0.29	0.531483	2.18166e-13	Up-regulated
Capillary 2	Stat1	0.124	0.43	0.464122	2.36072e-13	Up-regulated
Capillary 2	Serpina3f	0	0.161	0.42089	7.96978e-13	Up-regulated
Capillary 2	H2-DMb1	0.015	0.233	0.297838	1.10348e-12	Up-regulated
Capillary 2	Tmem252	0.351	0.71	0.564784	2.14571e-12	Up-regulated
Capillary 2	Ms4a6d	0	0.155	0.286386	2.73276e-12	Up-regulated
Capillary 2	Gbp4	0.224	0.534	0.557907	5.35852e-12	Up-regulated
Capillary 2	Bst2	0.505	0.782	0.504159	7.5277e-12	Up-regulated
Capillary 2	Gadd45g	0.948	0.694	-0.1565	2.11014e-11	Down-regulated
Capillary 2	Igfbp5	0.028	0.249	0.215793	2.3166e-11	Up-regulated
Capillary 2	Tap1	0.191	0.477	0.496976	2.51745e-11	Up-regulated
Capillary 2	Erdr1	0.09	0.378	0.340985	3.19194e-11	Up-regulated
Capillary 2	AA467197	0.003	0.166	0.344208	6.05183e-11	Up-regulated
Capillary 2	Fhl1	0.552	0.212	-0.258417	8.53697e-11	Down-regulated
Capillary 2	Tmem119	0.438	0.124	-0.257541	1.04144e-10	Down-regulated
Capillary 2	Serpina3g	0	0.14	0.396792	1.07644e-10	Up-regulated
Capillary 2	Fkbp1a	0.781	0.839	0.416217	1.92566e-10	Up-regulated
Capillary 2	Bmp4	0.492	0.166	-0.283039	2.00019e-10	Down-regulated
Capillary 2	Gstm1	0.613	0.269	-0.302909	3.3537e-10	Down-regulated
Capillary 2	Postn	0.595	0.254	-0.291299	4.80789e-10	Down-regulated
Capillary 2	Igtp	0.273	0.518	0.551347	6.80091e-10	Up-regulated
Capillary 2	Hif1a	0.124	0.409	0.37575	8.33095e-10	Up-regulated
Capillary 2	AW112010	0.716	0.736	0.64514	2.02644e-09	Up-regulated
Capillary 2	Aldh2	0.768	0.456	-0.364149	2.15742e-09	Down-regulated
Capillary 2	S1pr1	0.327	0.627	0.438122	2.59555e-09	Up-regulated
Capillary 2	Hspe1	0.304	0.591	0.514345	3.6722e-09	Up-regulated
Capillary 2	Cst3	0.987	0.896	-0.309166	4.35124e-09	Down-regulated
Capillary 2	Rhoc	0.443	0.705	0.474489	5.18705e-09	Up-regulated
Capillary 2	Slco3a1	0.059	0.295	0.333396	6.6052e-09	Up-regulated
Capillary 2	Mgp	0.258	0.554	0.726224	6.7789e-09	Up-regulated
Capillary 2	Thbs1	0.219	0.513	0.594986	7.03134e-09	Up-regulated
Capillary 2	Heg1	0.363	0.627	0.449935	8.21439e-09	Up-regulated
Capillary 2	Pcolce	0.634	0.326	-0.191668	8.43598e-09	Down-regulated
Capillary 2	Ogn	0.338	0.093	-0.190324	1.13873e-08	Down-regulated
Capillary 2	Col6a1	0.639	0.332	-0.188771	1.6403e-08	Down-regulated
Capillary 2	Upp1	0.338	0.627	0.471131	2.08786e-08	Up-regulated
Capillary 2	Gm8730	0.162	0.44	0.384982	3.99066e-08	Up-regulated
Capillary 2	Rbp1	0.082	0.316	0.39441	4.41745e-08	Up-regulated
Capillary 2	Col4a2	0.644	0.819	0.480687	4.84407e-08	Up-regulated
Capillary 2	Htra1	0.448	0.161	-0.228267	4.86937e-08	Down-regulated
Capillary 2	Inhbb	0.059	0.28	0.319926	6.11036e-08	Up-regulated
Capillary 2	Mmp2	0.42	0.135	-0.253067	6.46823e-08	Down-regulated
Capillary 2	Ctla2a	0.572	0.793	0.537973	7.03085e-08	Up-regulated
Capillary 2	Tpm2	0.515	0.218	-0.244395	7.03912e-08	Down-regulated
Capillary 2	Ifitm3	1	1	0.349837	7.24455e-08	Up-regulated
Capillary 2	Rarres2	0.722	0.415	-0.219317	1.05884e-07	Down-regulated
Capillary 2	Saa3	0.005	0.145	0.16333	1.06844e-07	Up-regulated
Capillary 2	Gbp5	0.103	0.342	0.408423	1.07563e-07	Up-regulated
Capillary 2	Cxcl10	0.139	0.389	0.993672	1.23449e-07	Up-regulated
Capillary 2	Rps27	1	0.902	0.169743	1.46248e-07	Up-regulated
Capillary 2	mt-Nd4	0.987	1	0.39853	1.51788e-07	Up-regulated
Capillary 2	Gsn	0.879	0.648	-0.419017	2.07202e-07	Down-regulated
Capillary 2	Gbp3	0.17	0.383	0.38816	2.58111e-07	Up-regulated
Capillary 2	Serpinb9	0.198	0.43	0.465121	2.84192e-07	Up-regulated
Capillary 2	Tuba1a	0.889	0.637	-0.239575	2.98411e-07	Down-regulated
Capillary 2	H2-T22	0.304	0.57	0.437301	3.5808e-07	Up-regulated
Capillary 2	Fam167b	0.103	0.342	0.299676	6.12946e-07	Up-regulated
Capillary 2	Rps12	0.959	0.819	0.123782	6.83277e-07	Up-regulated
Capillary 2	Tsc22d1	0.974	0.803	-0.182269	7.10588e-07	Down-regulated
Capillary 2	Spon2	0.595	0.358	-0.106871	1.05587e-06	Down-regulated
Capillary 2	Acta2	0.624	0.326	-0.279119	1.0697e-06	Down-regulated
Capillary 2	Gm9843	0.24	0.518	0.361843	1.07045e-06	Up-regulated
Capillary 2	Batf2	0.021	0.181	0.218742	1.526e-06	Up-regulated
Capillary 2	Tppp3	0.389	0.14	-0.376522	1.52847e-06	Down-regulated
Capillary 2	Ms4a6b	0	0.098	0.148956	1.65185e-06	Up-regulated
Capillary 2	Kit	0.01	0.15	0.156399	1.78339e-06	Up-regulated
Capillary 2	Csf2rb	0.049	0.244	0.24736	2.30273e-06	Up-regulated
Capillary 2	Nbl1	0.675	0.383	-0.20557	2.41782e-06	Down-regulated
Capillary 2	Tgm2	0.399	0.627	0.425022	2.70877e-06	Up-regulated
Capillary 2	Nlrc5	0.003	0.119	0.128363	2.895e-06	Up-regulated
Capillary 2	Mcam	0.268	0.539	0.356566	5.21178e-06	Up-regulated
Capillary 2	Psmb9	0.214	0.451	0.358725	5.96656e-06	Up-regulated
Capillary 2	Rpl10a	0.974	0.959	0.322047	7.11689e-06	Up-regulated
Capillary 2	Lrg1	0.108	0.337	0.413902	8.59458e-06	Up-regulated
Capillary 2	Gm26917	0.101	0.321	0.230975	8.73465e-06	Up-regulated
Capillary 2	Calm1	1	0.912	-0.166491	8.74212e-06	Down-regulated
Capillary 2	Rps27rt	0.42	0.679	0.363985	1.2265e-05	Up-regulated
Capillary 2	H2-Q4	0.443	0.684	0.375859	1.27355e-05	Up-regulated
Capillary 2	mt-Cytb	0.992	0.99	0.372018	1.2939e-05	Up-regulated
Capillary 2	1810011O10Rik	0.405	0.668	0.369346	1.65185e-05	Up-regulated
Capillary 2	mt-Nd2	0.853	0.896	0.350382	1.92263e-05	Up-regulated
Capillary 2	Rps20	0.979	0.984	0.321322	2.02324e-05	Up-regulated
Capillary 2	Psmb8	0.482	0.684	0.375173	2.07928e-05	Up-regulated
Capillary 2	Pfkfb3	0.095	0.311	0.222398	2.35457e-05	Up-regulated
Capillary 2	Pecam1	0.871	0.927	0.341731	2.76604e-05	Up-regulated
Capillary 2	Rps26	0.936	0.943	0.305488	2.88661e-05	Up-regulated
Capillary 2	Rpl23a-ps3	0.327	0.585	0.341407	3.15569e-05	Up-regulated
Capillary 2	Atp8b1	0.088	0.275	0.16223	3.39365e-05	Up-regulated
Capillary 2	2010107E04Rik	0.183	0.43	0.300771	3.94037e-05	Up-regulated
Capillary 2	Myl9	0.521	0.254	-0.241751	4.21778e-05	Down-regulated
Capillary 2	Bst1	0	0.083	0.126382	5.8242e-05	Up-regulated
Capillary 2	Nedd9	0.111	0.316	0.181559	6.07369e-05	Up-regulated
Capillary 2	mt-Co1	0.997	1	0.39867	9.92478e-05	Up-regulated
Capillary 2	Myof	0.049	0.202	0.1375	0.000107023	Up-regulated
Capillary 2	Dnajb4	0.07	0.249	0.176526	0.000120216	Up-regulated
Capillary 2	Hsph1	0.149	0.378	0.320249	0.000128692	Up-regulated
Capillary 2	Cdh13	0.113	0.321	0.202035	0.00013952	Up-regulated
Capillary 2	Sdpr	0.585	0.461	-0.371008	0.000173541	Down-regulated
Capillary 2	Cd93	0.443	0.689	0.347135	0.000193212	Up-regulated
Capillary 2	Junb	1	0.984	-0.24661	0.000196215	Down-regulated
Capillary 2	Rpl23a	0.985	0.902	0.146333	0.000265149	Up-regulated
Capillary 2	Lamc1	0.131	0.347	0.283371	0.00027566	Up-regulated
Capillary 2	Serinc3	0.415	0.674	0.297151	0.000275728	Up-regulated
Capillary 2	Lum	0.652	0.399	-0.171044	0.000289731	Down-regulated
Capillary 2	Itm2c	0.394	0.544	0.318463	0.000333277	Up-regulated
Capillary 2	Tapbp	0.433	0.642	0.374249	0.000383076	Up-regulated
Capillary 2	Tes	0.031	0.176	0.1486	0.000437854	Up-regulated
Capillary 2	mt-Co2	0.936	0.922	0.297492	0.000452451	Up-regulated
Capillary 2	Psme1	0.369	0.591	0.341205	0.000514798	Up-regulated
Capillary 2	Susd6	0.088	0.269	0.213685	0.00051897	Up-regulated
Capillary 2	Ier2	0.972	0.845	-0.243211	0.000546	Down-regulated
Capillary 2	Col6a2	0.577	0.326	-0.170602	0.000578326	Down-regulated
Capillary 2	Lman2	0.134	0.347	0.227453	0.000595508	Up-regulated
Capillary 2	mt-Co3	0.961	0.974	0.42219	0.000599615	Up-regulated
Capillary 2	Tuba1b	0.807	0.575	-0.202048	0.000687079	Down-regulated
Capillary 2	Serping1	0.688	0.591	0.11246	0.000709984	Up-regulated
Capillary 2	Slc25a3	0.51	0.736	0.313625	0.000910728	Up-regulated
Capillary 2	Ido1	0.031	0.166	0.435464	0.00103419	Up-regulated
Capillary 2	Ecscr	0.505	0.679	0.362851	0.00112122	Up-regulated
Capillary 2	Rpsa	0.948	0.933	0.244698	0.00113118	Up-regulated
Capillary 2	Lrrc58	0.263	0.487	0.190944	0.00128231	Up-regulated
Capillary 2	Traf1	0.018	0.14	0.175695	0.00130057	Up-regulated
Capillary 2	Pdia3	0.485	0.694	0.299621	0.00134517	Up-regulated
Capillary 2	mt-Nd1	0.977	1	0.359488	0.00148556	Up-regulated
Capillary 2	Rpl39	0.941	0.912	0.295582	0.0015268	Up-regulated
Capillary 2	Rpl37a	1	0.995	0.277544	0.00153411	Up-regulated
Capillary 2	Hspa1b	0.304	0.549	0.271436	0.00155036	Up-regulated
Capillary 2	Cdh5	0.606	0.777	0.334933	0.00161398	Up-regulated
Capillary 2	Mecom	0.162	0.378	0.232875	0.00173614	Up-regulated
Capillary 2	Crip1	0.979	0.953	-0.289435	0.00190062	Down-regulated
Capillary 2	Gm4951	0.124	0.321	0.29605	0.00200001	Up-regulated
Capillary 2	Vwf	0.095	0.28	0.287328	0.00202654	Up-regulated
Capillary 2	Spcs1	0.178	0.373	0.167101	0.00203748	Up-regulated
Capillary 2	Tmsb10	0.938	0.953	0.354311	0.00207287	Up-regulated
Capillary 2	Tubb3	0.003	0.088	0.132899	0.00226092	Up-regulated
Capillary 2	Slc30a4	0.031	0.166	0.141796	0.00245397	Up-regulated
Capillary 2	Tap2	0.32	0.554	0.288702	0.00249895	Up-regulated
Capillary 2	Crlf2	0.103	0.29	0.200115	0.00253847	Up-regulated
Capillary 2	Tram1	0.126	0.311	0.170248	0.00298349	Up-regulated
Capillary 2	Sh3bgrl3	0.384	0.591	0.353561	0.00307986	Up-regulated
Capillary 2	Abca1	0.155	0.352	0.27368	0.00355452	Up-regulated
Capillary 2	mt-Atp6	0.997	1	0.424307	0.00365161	Up-regulated
Capillary 2	N4bp3	0.106	0.29	0.180771	0.00369083	Up-regulated
Capillary 2	Gbp7	0.304	0.518	0.310898	0.00382272	Up-regulated
Capillary 2	Ly6a	1	1	0.368525	0.00414129	Up-regulated
Capillary 2	Eif4g1	0.168	0.358	0.163048	0.00425294	Up-regulated
Capillary 2	Clec3b	0.356	0.145	-0.218849	0.0043423	Down-regulated
Capillary 2	Eif3k	0.394	0.632	0.24201	0.00480482	Up-regulated
Capillary 2	Gm9493	0.196	0.394	0.279843	0.00507107	Up-regulated
Capillary 2	Ms4a4d	0.026	0.15	0.169923	0.00524272	Up-regulated
Capillary 2	Acsl4	0.023	0.13	0.10655	0.00540975	Up-regulated
Capillary 2	Pkn3	0.095	0.264	0.147205	0.00555324	Up-regulated
Capillary 2	Adgrf5	0.485	0.71	0.291544	0.0056763	Up-regulated
Capillary 2	Rps12-ps3	0.191	0.394	0.278892	0.00610719	Up-regulated
Capillary 2	Pik3r1	0.131	0.326	0.234302	0.00618079	Up-regulated
Capillary 2	Uba52	0.232	0.337	-0.150931	0.00630042	Down-regulated
Capillary 2	Znrf1	0.278	0.497	0.280383	0.00635468	Up-regulated
Capillary 2	Dpt	0.593	0.358	-0.163828	0.00653839	Down-regulated
Capillary 2	Tcf4	0.642	0.731	0.283007	0.0067828	Up-regulated
Capillary 2	Gm11808	0.209	0.42	0.189396	0.00699294	Up-regulated
Capillary 2	Dnajb11	0.131	0.311	0.164483	0.00728492	Up-regulated
Capillary 2	Dusp2	0.095	0.228	0.373592	0.00835858	Up-regulated
Capillary 2	Pmepa1	0.07	0.228	0.220355	0.00927451	Up-regulated
Capillary 2	Tnfaip3	0.116	0.301	0.214177	0.0103562	Up-regulated
Capillary 2	Calm2	0.936	0.782	-0.101569	0.0104577	Down-regulated
Capillary 2	mt-Nd3	0.335	0.554	0.298179	0.010652	Up-regulated
Capillary 2	Atp2a2	0.095	0.269	0.201064	0.0107192	Up-regulated
Capillary 2	Rplp0	1	0.99	0.28972	0.0109531	Up-regulated
Capillary 2	Mbd2	0.103	0.28	0.192045	0.0116979	Up-regulated
Capillary 2	Tns3	0.015	0.119	0.101396	0.0122878	Up-regulated
Capillary 2	Btg2	0.954	0.819	-0.195978	0.0124948	Down-regulated
Capillary 2	Wdr89	0.242	0.456	0.283734	0.012693	Up-regulated
Capillary 2	Rpl23	0.992	1	0.234931	0.0128445	Up-regulated
Capillary 2	Rpl15	0.698	0.824	0.273539	0.0136112	Up-regulated
Capillary 2	B4galt1	0.077	0.223	0.130602	0.0141519	Up-regulated
Capillary 2	Ldha	0.897	0.756	-0.27448	0.0147451	Down-regulated
Capillary 2	Fos	0.997	0.959	-0.284743	0.0158427	Down-regulated
Capillary 2	Ece1	0.423	0.627	0.301397	0.0162309	Up-regulated
Capillary 2	Serpina3n	0.015	0.119	0.146247	0.0175853	Up-regulated
Capillary 2	Ube2l6	0.106	0.28	0.213369	0.0176228	Up-regulated
Capillary 2	Myo10	0.129	0.295	0.139774	0.0177116	Up-regulated
Capillary 2	Vmp1	0.126	0.311	0.208996	0.0183591	Up-regulated
Capillary 2	Higd2a	0.245	0.456	0.186874	0.0186439	Up-regulated
Capillary 2	Nus1	0.142	0.332	0.201105	0.0197222	Up-regulated
Capillary 2	Tbca	0.263	0.482	0.24808	0.0204493	Up-regulated
Capillary 2	Rpl28	0.977	0.969	0.224481	0.0208741	Up-regulated
Capillary 2	Lgmn	0.131	0.311	0.186783	0.0223303	Up-regulated
Capillary 2	Naca	0.871	0.777	0.103212	0.0234151	Up-regulated
Capillary 2	Mgll	0.714	0.56	-0.308365	0.02353	Down-regulated
Capillary 2	Sox18	0.124	0.301	0.163714	0.0236186	Up-regulated
Capillary 2	Tomm5	0.093	0.233	0.128627	0.0241942	Up-regulated
Capillary 2	Eef1b2	0.515	0.72	0.271036	0.024606	Up-regulated
Capillary 2	Dedd2	0.028	0.145	0.111525	0.0258957	Up-regulated
Capillary 2	Tapbpl	0.067	0.202	0.119831	0.0284648	Up-regulated
Capillary 2	Rplp1	0.995	1	0.233296	0.0310375	Up-regulated
Capillary 2	Pabpc1	0.544	0.751	0.140087	0.031499	Up-regulated
Capillary 2	Eng	0.691	0.829	0.299375	0.0325003	Up-regulated
Capillary 2	Abl2	0.057	0.192	0.122951	0.0353172	Up-regulated
Capillary 2	Actn1	0.082	0.228	0.149317	0.0370496	Up-regulated
Capillary 2	Lap3	0.111	0.28	0.189	0.0386744	Up-regulated
Capillary 2	Rpl27	0.776	0.798	0.25311	0.0387033	Up-regulated
Capillary 2	Matr3	0.162	0.352	0.235326	0.040919	Up-regulated
Capillary 2	Armcx3	0.036	0.145	0.107108	0.0450703	Up-regulated
Capillary 2	Rpl6l	0.222	0.425	0.204455	0.0468677	Up-regulated
Capillary 2	Iigp1	0.753	0.87	0.370851	0.0476991	Up-regulated
Capillary 1	Fau	1	0.724	-0.211153	7.5623e-25	Down-regulated
Capillary 1	Mgp	0.19	0.581	0.527702	5.91478e-20	Up-regulated
Capillary 1	B2m	0.997	1	0.375699	6.38972e-15	Up-regulated
Capillary 1	Col4a1	0.582	0.838	0.610503	1.58414e-13	Up-regulated
Capillary 1	H2-D1	0.997	1	0.324553	1.96448e-13	Up-regulated
Capillary 1	H2-K1	0.939	0.981	0.41378	1.11607e-11	Up-regulated
Capillary 1	Serpina3n	0.008	0.181	0.1797	1.90409e-10	Up-regulated
Capillary 1	Gm9843	0.299	0.595	0.428157	3.10123e-10	Up-regulated
Capillary 1	C3	0.013	0.181	0.188828	8.20629e-09	Up-regulated
Capillary 1	Col4a2	0.63	0.762	0.465007	8.63305e-09	Up-regulated
Capillary 1	Igfbp5	0.034	0.229	0.194744	1.96581e-08	Up-regulated
Capillary 1	H2-Q6	0.278	0.495	0.367518	1.52587e-07	Up-regulated
Capillary 1	Rpl23a-ps3	0.339	0.619	0.346625	2.31975e-07	Up-regulated
Capillary 1	Vim	0.947	0.981	0.49073	2.55747e-07	Up-regulated
Capillary 1	Atox1	0.823	0.952	0.337949	3.12305e-07	Up-regulated
Capillary 1	Fbln5	0.087	0.271	0.495488	4.76094e-07	Up-regulated
Capillary 1	Sfrp1	0.029	0.2	0.166937	6.52459e-07	Up-regulated
Capillary 1	Ifitm3	1	1	0.284452	1.4331e-06	Up-regulated
Capillary 1	Gm9493	0.238	0.476	0.32879	2.79333e-06	Up-regulated
Capillary 1	Rpl18a	1	1	0.266237	7.77173e-06	Up-regulated
Capillary 1	Sparc	1	1	0.27421	8.54787e-06	Up-regulated
Capillary 1	Rpl13-ps3	0.175	0.4	0.342781	2.1436e-05	Up-regulated
Capillary 1	Cd74	0.016	0.143	0.699409	3.92036e-05	Up-regulated
Capillary 1	Saa3	0.003	0.105	0.122521	4.50822e-05	Up-regulated
Capillary 1	Col18a1	0.024	0.167	0.193794	5.17119e-05	Up-regulated
Capillary 1	Eif3k	0.521	0.71	0.341033	5.28126e-05	Up-regulated
Capillary 1	Rpl23	0.995	0.995	0.270719	5.68802e-05	Up-regulated
Capillary 1	Tspan8	0.148	0.357	0.303745	8.90544e-05	Up-regulated
Capillary 1	Serinc3	0.492	0.681	0.333479	0.000133427	Up-regulated
Capillary 1	Prex2	0.339	0.49	0.35445	0.000136997	Up-regulated
Capillary 1	Sod3	0.048	0.21	0.178583	0.000253528	Up-regulated
Capillary 1	Sdcbp	0.577	0.662	0.255577	0.000304672	Up-regulated
Capillary 1	Comt	0.19	0.395	0.30982	0.000390933	Up-regulated
Capillary 1	Glul	0.632	0.776	0.409559	0.000454282	Up-regulated
Capillary 1	H2-Eb1	0.008	0.11	0.182322	0.000463516	Up-regulated
Capillary 1	Ybx1	0.968	0.933	0.325178	0.000631791	Up-regulated
Capillary 1	Sema3g	0.09	0.271	0.256932	0.000769337	Up-regulated
Capillary 1	Gm15013	0.003	0.09	0.135047	0.000889081	Up-regulated
Capillary 1	Ly6c1	0.995	1	0.243507	0.0010604	Up-regulated
Capillary 1	Rps12-ps3	0.22	0.438	0.308516	0.00111234	Up-regulated
Capillary 1	Tmem252	0.286	0.505	0.37461	0.00114495	Up-regulated
Capillary 1	Igfbp4	0.701	0.881	0.34114	0.001467	Up-regulated
Capillary 1	Rps15a	0.995	0.995	0.244758	0.00151604	Up-regulated
Capillary 1	Tppp3	0.357	0.148	-0.247677	0.0018104	Down-regulated
Capillary 1	Emp1	0.32	0.495	0.327458	0.00197207	Up-regulated
Capillary 1	Slc6a6	0.304	0.495	0.408226	0.00199634	Up-regulated
Capillary 1	Rps27rt	0.503	0.714	0.287553	0.00264309	Up-regulated
Capillary 1	8430408G22Rik	0.312	0.529	0.449162	0.00295158	Up-regulated
Capillary 1	Rps9	0.997	1	0.256294	0.0030155	Up-regulated
Capillary 1	Rpl37a	0.997	1	0.23633	0.00341284	Up-regulated
Capillary 1	Clic1	0.772	0.848	0.290566	0.00505471	Up-regulated
Capillary 1	H2-Q7	0.307	0.467	0.291584	0.00510627	Up-regulated
Capillary 1	Ptma	1	1	0.219747	0.00846888	Up-regulated
Capillary 1	Sox18	0.167	0.362	0.22583	0.00848244	Up-regulated
Capillary 1	S100a6	0.905	0.981	0.295128	0.00933068	Up-regulated
Capillary 1	Epas1	0.683	0.738	0.252112	0.0100649	Up-regulated
Capillary 1	Rps3a1	0.997	0.99	0.249146	0.0114703	Up-regulated
Capillary 1	Abca1	0.101	0.267	0.197535	0.0153312	Up-regulated
Capillary 1	C1s1	0.111	0.271	0.126916	0.015653	Up-regulated
Capillary 1	Fabp4	0.939	0.962	0.327328	0.0160286	Up-regulated
Capillary 1	Cd302	0.042	0.167	0.117783	0.0166142	Up-regulated
Capillary 1	Plpp3	0.91	0.819	-0.305747	0.0166342	Down-regulated
Capillary 1	H2-Ab1	0.04	0.157	0.248811	0.0179832	Up-regulated
Capillary 1	Myl6	0.976	0.981	0.240903	0.0220646	Up-regulated
Capillary 1	Btg1	0.648	0.69	0.279116	0.023517	Up-regulated
Capillary 1	Tpt1	0.995	1	0.255081	0.0238839	Up-regulated
Capillary 1	Mfap4	0.082	0.238	0.184705	0.0268249	Up-regulated
Capillary 1	Bmp4	0.265	0.095	-0.155371	0.0286425	Down-regulated
Capillary 1	Thbs1	0.169	0.31	0.336472	0.0314086	Up-regulated
Capillary 1	Fn1	0.196	0.386	0.223821	0.0371173	Up-regulated
Capillary 1	mt-Nd2	0.775	0.733	0.202682	0.0487183	Up-regulated
Capillary 1	Tspan7	0.312	0.424	0.262926	0.049829	Up-regulated
Venule 1	Cd74	0.066	0.474	1.25717	1.8962e-15	Up-regulated
Venule 1	Col4a1	0.843	0.977	0.688793	7.46607e-15	Up-regulated
Venule 1	Igfbp3	0.447	0.759	1.20879	2.6856e-13	Up-regulated
Venule 1	B2m	1	1	0.442452	9.47486e-12	Up-regulated
Venule 1	Cdh13	0.025	0.338	0.30716	4.75279e-11	Up-regulated
Venule 1	Rps28	0.975	0.985	0.488604	2.40208e-09	Up-regulated
Venule 1	Rps20	0.964	0.992	0.423325	3.53199e-09	Up-regulated
Venule 1	mt-Atp6	0.995	0.985	0.497803	2.31564e-08	Up-regulated
Venule 1	Fkbp1a	0.919	0.97	0.43664	8.1481e-08	Up-regulated
Venule 1	Col4a2	0.893	0.985	0.443799	8.33711e-08	Up-regulated
Venule 1	Rpl23	1	1	0.345012	1.56721e-07	Up-regulated
Venule 1	mt-Cytb	0.98	1	0.470291	2.72745e-07	Up-regulated
Venule 1	mt-Co1	0.995	1	0.489622	3.05131e-07	Up-regulated
Venule 1	Rpl39	0.944	0.962	0.479944	4.25318e-07	Up-regulated
Venule 1	Rpl23a	0.98	0.94	0.356254	6.05463e-07	Up-regulated
Venule 1	Tmsb10	0.944	0.985	0.538427	6.6562e-07	Up-regulated
Venule 1	Rpsa	0.898	0.97	0.400541	7.67032e-07	Up-regulated
Venule 1	Rpl27	0.802	0.94	0.437233	8.09226e-07	Up-regulated
Venule 1	Inhbb	0.152	0.489	0.426191	1.04848e-06	Up-regulated
Venule 1	Rpl23a-ps3	0.386	0.677	0.433296	1.21997e-06	Up-regulated
Venule 1	H2-Q7	0.421	0.684	0.470972	1.29984e-06	Up-regulated
Venule 1	Gm9493	0.228	0.534	0.412736	1.3557e-06	Up-regulated
Venule 1	Col15a1	0.701	0.887	0.514215	1.45201e-06	Up-regulated
Venule 1	mt-Co3	0.995	0.985	0.482676	1.46421e-06	Up-regulated
Venule 1	Wdr89	0.35	0.654	0.458237	1.52404e-06	Up-regulated
Venule 1	Rpl15	0.782	0.947	0.392855	2.57884e-06	Up-regulated
Venule 1	Gstm1	0.563	0.203	-0.401713	2.92622e-06	Down-regulated
Venule 1	H2-Ab1	0.147	0.451	0.526913	4.31043e-06	Up-regulated
Venule 1	Upp1	0.508	0.759	0.476236	4.58064e-06	Up-regulated
Venule 1	Cd93	0.665	0.85	0.509911	7.84629e-06	Up-regulated
Venule 1	mt-Nd4	0.944	0.977	0.4212	8.19428e-06	Up-regulated
Venule 1	Rplp2	0.995	1	0.320325	1.0919e-05	Up-regulated
Venule 1	Rpl38	0.959	0.977	0.439081	1.13701e-05	Up-regulated
Venule 1	Gm8730	0.274	0.564	0.457859	1.24072e-05	Up-regulated
Venule 1	Emp1	0.416	0.684	0.508313	1.74483e-05	Up-regulated
Venule 1	Pglyrp1	0.041	0.278	0.2902	2.15931e-05	Up-regulated
Venule 1	S1pr1	0.421	0.722	0.386403	2.46285e-05	Up-regulated
Venule 1	mt-Nd1	0.99	0.992	0.407947	4.38716e-05	Up-regulated
Venule 1	Rps17	0.98	1	0.352542	4.87041e-05	Up-regulated
Venule 1	Rpl10	0.985	0.977	0.364803	4.99685e-05	Up-regulated
Venule 1	H2-Eb1	0.046	0.286	0.358788	5.07851e-05	Up-regulated
Venule 1	Sparc	1	1	0.386629	5.16972e-05	Up-regulated
Venule 1	Rps27rt	0.457	0.729	0.412884	5.4323e-05	Up-regulated
Venule 1	Cxcl9	0	0.143	0.313658	5.4836e-05	Up-regulated
Venule 1	Nrp1	0.939	0.827	-0.391746	6.1754e-05	Down-regulated
Venule 1	Litaf	0.411	0.722	0.420006	8.30548e-05	Up-regulated
Venule 1	Ubc	1	0.97	-0.406964	9.02856e-05	Down-regulated
Venule 1	Cst3	0.964	0.91	-0.438353	0.000100548	Down-regulated
Venule 1	Lrg1	0.02	0.218	0.436445	0.000114944	Up-regulated
Venule 1	mt-Nd2	0.812	0.88	0.397509	0.000142665	Up-regulated
Venule 1	Rps2	0.99	0.992	0.392045	0.000211966	Up-regulated
Venule 1	S100a6	0.736	0.835	0.479372	0.00021632	Up-regulated
Venule 1	H2-K1	0.944	0.97	0.399674	0.000241655	Up-regulated
Venule 1	mt-Co2	0.959	0.97	0.360684	0.000283116	Up-regulated
Venule 1	Sh3bgrl3	0.629	0.797	0.383193	0.000293445	Up-regulated
Venule 1	Gm26917	0.147	0.444	0.299245	0.000305828	Up-regulated
Venule 1	Serpinh1	0.985	1	0.319369	0.000456172	Up-regulated
Venule 1	Igfbp7	1	1	0.265446	0.000588117	Up-regulated
Venule 1	Rps7	0.975	0.992	0.377645	0.000630449	Up-regulated
Venule 1	Rpl22	0.817	0.925	0.3465	0.000642716	Up-regulated
Venule 1	Nid2	0.096	0.346	0.317347	0.000740944	Up-regulated
Venule 1	Gm9843	0.345	0.602	0.382456	0.000816884	Up-regulated
Venule 1	Gm11808	0.305	0.602	0.313418	0.000816957	Up-regulated
Venule 1	Rps12-ps3	0.32	0.571	0.374573	0.00100701	Up-regulated
Venule 1	Tppp3	0.376	0.113	-0.435838	0.00107145	Down-regulated
Venule 1	Rps8	0.995	1	0.305383	0.00147922	Up-regulated
Venule 1	Rpl11	0.975	0.992	0.284907	0.00202346	Up-regulated
Venule 1	Gas6	0.685	0.474	-0.384272	0.00220754	Down-regulated
Venule 1	Tmem252	0.518	0.774	0.454588	0.00262971	Up-regulated
Venule 1	Aqp1	0.041	0.203	0.923767	0.00271694	Up-regulated
Venule 1	Rpl31	0.975	0.985	0.327325	0.00358922	Up-regulated
Venule 1	Rps24	0.975	0.985	0.355682	0.00379737	Up-regulated
Venule 1	Rpl37a	1	1	0.316384	0.00430432	Up-regulated
Venule 1	H2-Aa	0.03	0.218	0.279914	0.00472966	Up-regulated
Venule 1	Thrsp	0.655	0.368	-0.360377	0.00477496	Down-regulated
Venule 1	Rplp0	0.985	0.992	0.447984	0.00502546	Up-regulated
Venule 1	Rps26	0.878	0.932	0.341321	0.00633581	Up-regulated
Venule 1	Nus1	0.239	0.526	0.290933	0.00651615	Up-regulated
Venule 1	Rbp1	0.157	0.368	0.397101	0.00665878	Up-regulated
Venule 1	Rpl27a	0.995	1	0.286605	0.00735592	Up-regulated
Venule 1	Vim	0.954	0.977	0.432618	0.0088437	Up-regulated
Venule 1	Cxx1b	0.558	0.699	0.348649	0.00939398	Up-regulated
Venule 1	Rps27	1	0.94	0.200024	0.00965118	Up-regulated
Venule 1	Rpl28	0.959	0.97	0.325686	0.0112815	Up-regulated
Venule 1	Pcdh1	0.239	0.519	0.267166	0.0114116	Up-regulated
Venule 1	Rpl29	0.98	0.97	0.266845	0.0132873	Up-regulated
Venule 1	Hspe1	0.442	0.662	0.413972	0.0165213	Up-regulated
Venule 1	Cdh5	0.772	0.925	0.322196	0.0172781	Up-regulated
Venule 1	H2-DMb1	0.03	0.203	0.17579	0.0204994	Up-regulated
Venule 1	Ecscr	0.782	0.872	0.358825	0.0212695	Up-regulated
Venule 1	Rpl36a	0.97	0.977	0.305306	0.0234999	Up-regulated
Venule 1	Rps12	0.959	0.895	0.23225	0.0257242	Up-regulated
Venule 1	Plpp1	0.873	0.669	-0.358789	0.030584	Down-regulated
Venule 1	Rpl6l	0.315	0.541	0.317913	0.0314629	Up-regulated
Venule 1	Btf3	0.792	0.842	0.294084	0.0332025	Up-regulated
Venule 1	Cxx1a	0.756	0.85	0.354455	0.0338367	Up-regulated
Venule 1	Rpl41	1	1	0.252648	0.0395773	Up-regulated
Venule 1	Il3ra	0.061	0.248	0.198015	0.0440738	Up-regulated
Arteriole	B2m	0.995	1	0.564505	4.87985e-30	Up-regulated
Arteriole	H2-K1	0.886	0.971	0.580111	1.0864e-21	Up-regulated
Arteriole	Col4a1	0.725	0.873	0.597197	2.39366e-20	Up-regulated
Arteriole	Cd74	0.017	0.272	0.66294	2.5943e-15	Up-regulated
Arteriole	Rgs5	0.983	0.994	0.453231	6.48593e-12	Up-regulated
Arteriole	Xist	0.899	0.96	0.521665	1.18336e-11	Up-regulated
Arteriole	H2-D1	0.993	1	0.401491	4.75731e-11	Up-regulated
Arteriole	Col18a1	0.302	0.578	0.446974	1.10632e-09	Up-regulated
Arteriole	Slc6a6	0.376	0.682	0.491248	2.77036e-09	Up-regulated
Arteriole	H2-Q7	0.265	0.491	0.36144	1.50385e-08	Up-regulated
Arteriole	Col4a2	0.762	0.902	0.427255	2.04358e-08	Up-regulated
Arteriole	mt-Co1	0.995	1	0.364304	2.22802e-07	Up-regulated
Arteriole	Tmem252	0.272	0.566	0.465131	2.46111e-07	Up-regulated
Arteriole	Saa3	0	0.104	0.208001	7.59321e-07	Up-regulated
Arteriole	Heg1	0.46	0.688	0.332171	7.51409e-06	Up-regulated
Arteriole	mt-Nd2	0.933	0.936	0.287986	7.85442e-06	Up-regulated
Arteriole	Serping1	0.601	0.803	0.352895	7.87402e-06	Up-regulated
Arteriole	Mgp	0.134	0.364	0.243704	3.76808e-05	Up-regulated
Arteriole	Pecam1	0.894	0.919	0.286919	5.68384e-05	Up-regulated
Arteriole	Serinc3	0.564	0.688	0.28619	0.000109767	Up-regulated
Arteriole	Cfh	0.23	0.468	0.279799	0.00011962	Up-regulated
Arteriole	mt-Nd4	0.993	0.994	0.286749	0.00029063	Up-regulated
Arteriole	Tcf4	0.681	0.861	0.302168	0.000304021	Up-regulated
Arteriole	Serpinb9	0.153	0.341	0.242341	0.000699447	Up-regulated
Arteriole	Tppp3	0.658	0.445	-0.421358	0.00077857	Down-regulated
Arteriole	Notch3	0.626	0.775	0.298235	0.00083681	Up-regulated
Arteriole	Jag1	0.23	0.474	0.23248	0.00119866	Up-regulated
Arteriole	Cd93	0.488	0.682	0.28072	0.00122963	Up-regulated
Arteriole	Cdh5	0.658	0.792	0.271126	0.00137828	Up-regulated
Arteriole	Sptbn1	0.854	0.942	0.244047	0.00181131	Up-regulated
Arteriole	Ptrf	0.733	0.809	0.285146	0.00182585	Up-regulated
Arteriole	Plcb1	0.441	0.613	0.266202	0.00183391	Up-regulated
Arteriole	Smad5	0.101	0.295	0.181409	0.00216883	Up-regulated
Arteriole	Gm9843	0.374	0.526	0.267949	0.00304312	Up-regulated
Arteriole	Itm2c	0.468	0.647	0.26883	0.00396904	Up-regulated
Arteriole	Apold1	0.889	0.908	0.324453	0.00452745	Up-regulated
Arteriole	Rps28	0.95	0.954	0.305799	0.00461524	Up-regulated
Arteriole	Iqgap1	0.582	0.751	0.282611	0.00487563	Up-regulated
Arteriole	H2-Ab1	0.035	0.168	0.176128	0.00632516	Up-regulated
Arteriole	Marcks	0.411	0.63	0.288881	0.00685024	Up-regulated
Arteriole	Rps27rt	0.53	0.676	0.267173	0.00750803	Up-regulated
Arteriole	H2-Q4	0.52	0.717	0.265989	0.00762466	Up-regulated
Arteriole	Sdcbp	0.609	0.682	0.236961	0.00775134	Up-regulated
Arteriole	Rpl23a-ps3	0.386	0.543	0.263949	0.00811416	Up-regulated
Arteriole	Adap2os	0.149	0.335	0.237435	0.00817172	Up-regulated
Arteriole	Il6st	0.552	0.682	0.269639	0.00881737	Up-regulated
Arteriole	Timp3	0.908	0.948	0.300858	0.0105483	Up-regulated
Arteriole	Dmp1	0.005	0.092	0.127577	0.011767	Up-regulated
Arteriole	Rpl15	0.745	0.798	0.249744	0.0120183	Up-regulated
Arteriole	Slc38a2	0.676	0.769	0.271363	0.016789	Up-regulated
Arteriole	Rps27	0.998	0.925	0.106479	0.0168606	Up-regulated
Arteriole	Pdgfa	0.337	0.497	0.266112	0.0170515	Up-regulated
Arteriole	Prex2	0.421	0.618	0.276991	0.0207545	Up-regulated
Arteriole	Rnf213	0.129	0.306	0.189167	0.0244777	Up-regulated
Arteriole	Myh9	0.493	0.607	0.262897	0.0249032	Up-regulated
Arteriole	Pdgfrb	0.646	0.803	0.26855	0.0275774	Up-regulated
Arteriole	Dync1h1	0.233	0.422	0.219761	0.0275901	Up-regulated
Arteriole	H2-Q6	0.292	0.468	0.271971	0.0290729	Up-regulated
Arteriole	Atp11a	0.087	0.249	0.175089	0.0342777	Up-regulated
Arteriole	Fbln5	0.203	0.382	0.377397	0.0354487	Up-regulated
Arteriole	Rpl23a	0.988	0.948	0.195798	0.0365823	Up-regulated
Arteriole	mt-Nd1	0.998	0.96	0.158838	0.0374136	Up-regulated
Arteriole	Ptprf	0.119	0.283	0.185347	0.0384936	Up-regulated
Arteriole	Kitl	0.468	0.659	0.248662	0.0416191	Up-regulated
Vein	Ubd	0.007	0.459	2.06588	7.10366e-19	Up-regulated
Vein	B2m	1	1	0.553044	9.55811e-15	Up-regulated
Vein	Madcam1	0.634	0.747	1.00195	2.12596e-12	Up-regulated
Vein	Fjx1	0.062	0.459	0.718226	4.13848e-12	Up-regulated
Vein	Cd74	0.145	0.582	1.46603	3.55834e-11	Up-regulated
Vein	Xist	0.779	0.959	0.506788	1.06609e-07	Up-regulated
Vein	Lrg1	0.91	0.979	0.6536	1.79646e-07	Up-regulated
Vein	H2-Ab1	0.131	0.459	0.643972	2.76861e-07	Up-regulated
Vein	H2-Eb1	0.062	0.37	0.547303	1.12605e-06	Up-regulated
Vein	H2-K1	0.966	0.973	0.464767	1.13814e-06	Up-regulated
Vein	Fabp4	0.959	0.856	-0.534987	3.00422e-06	Down-regulated
Vein	Gstm1	0.531	0.185	-0.428959	5.81746e-06	Down-regulated
Vein	Sdpr	0.855	0.61	-0.531685	7.08726e-06	Down-regulated
Vein	Serpina3g	0.014	0.247	0.479158	8.76239e-06	Up-regulated
Vein	H2-D1	1	1	0.356197	2.16663e-05	Up-regulated
Vein	Ugcg	0.131	0.432	0.416397	3.60713e-05	Up-regulated
Vein	Igfbp7	0.979	1	0.518509	5.13391e-05	Up-regulated
Vein	Crip1	0.979	0.884	-0.536999	7.04967e-05	Down-regulated
Vein	Rcan1	0.669	0.5	-0.847208	7.10843e-05	Down-regulated
Vein	H2-Aa	0.069	0.342	0.513662	0.000114011	Up-regulated
Vein	H2-Q7	0.566	0.829	0.43798	0.000159667	Up-regulated
Vein	Tmsb10	0.979	0.986	0.465835	0.000183521	Up-regulated
Vein	Psmb9	0.241	0.562	0.405585	0.000243499	Up-regulated
Vein	Eef1g	0.841	0.945	0.362253	0.000247668	Up-regulated
Vein	Gas6	0.593	0.315	-0.391784	0.000725634	Down-regulated
Vein	Ctla2a	0.862	0.925	0.575551	0.000793046	Up-regulated
Vein	Rps3	1	1	0.310594	0.00127195	Up-regulated
Vein	Sparc	0.821	0.959	0.427997	0.00158866	Up-regulated
Vein	Rpl23a-ps3	0.524	0.726	0.35684	0.00192137	Up-regulated
Vein	H2-DMb1	0.062	0.301	0.284051	0.00204574	Up-regulated
Vein	Tsc22d1	0.862	0.637	-0.484599	0.00261997	Down-regulated
Vein	Il2rg	0.283	0.589	0.330324	0.00353298	Up-regulated
Vein	Fxyd6	0.607	0.301	-0.409357	0.004176	Down-regulated
Vein	Mgp	0.434	0.712	0.906515	0.0043925	Up-regulated
Vein	Myl6	0.91	0.973	0.354883	0.00505944	Up-regulated
Vein	Gng5	0.738	0.863	0.365256	0.00568338	Up-regulated
Vein	Ecm1	0.552	0.247	-0.348358	0.00570808	Down-regulated
Vein	Fkbp1a	0.869	0.959	0.390725	0.00688743	Up-regulated
Vein	Rpl37a	1	1	0.305655	0.00693121	Up-regulated
Vein	Sec61b	0.414	0.644	0.36319	0.00719253	Up-regulated
Vein	Ppia	1	1	0.357496	0.00724448	Up-regulated
Vein	Col15a1	0.324	0.589	0.449145	0.00778267	Up-regulated
Vein	Naca	0.959	0.89	0.250871	0.00867813	Up-regulated
Vein	Rps27rt	0.724	0.822	0.335111	0.0108541	Up-regulated
Vein	Rps12-ps3	0.531	0.685	0.339594	0.0111952	Up-regulated
Vein	Cst3	0.979	0.904	-0.341139	0.0151855	Down-regulated
Vein	Pcp4l1	0.607	0.308	-0.30665	0.0229543	Down-regulated
Vein	Saa3	0.007	0.137	0.126659	0.0250369	Up-regulated
Vein	Rps28	1	1	0.340431	0.0251681	Up-regulated
Vein	Wars	0.179	0.432	0.366053	0.0332559	Up-regulated
Vein	Rpl9-ps6	0.145	0.377	0.289698	0.0346457	Up-regulated
Vein	H2-DMa	0.034	0.205	0.245182	0.0395493	Up-regulated
Vein	Ndufa2	0.503	0.719	0.315901	0.04692	Up-regulated
Vein	Hspg2	0.269	0.527	0.381785	0.0495938	Up-regulated
Venule 2	Col15a1	0.208	0.737	1.04455	0.000157315	Up-regulated
Venule 2	Rps12	1	0.816	0.430812	0.000770884	Up-regulated
Venule 2	S1pr1	0.528	0.868	0.614589	0.00312474	Up-regulated
Venule 2	Rcn3	0.042	0.289	0.161452	0.00337192	Up-regulated
Venule 2	B2m	1	1	0.459302	0.00694291	Up-regulated
Venule 2	Ctage5	0	0.263	0.254234	0.0453736	Up-regulated
Venule 2	Plvap	0.542	0.868	0.878753	0.0482737	Up-regulated
Artery	Fbln5	0.854	0.926	1.03163	3.81568e-19	Up-regulated
Artery	Mgp	0.625	0.942	1.52658	1.20999e-17	Up-regulated
Artery	Lrg1	0.01	0.438	0.73655	6.75049e-11	Up-regulated
Artery	Sparc	0.917	0.992	0.66111	8.61633e-11	Up-regulated
Artery	Ctsb	0.719	0.901	0.525654	2.55004e-10	Up-regulated
Artery	Col18a1	0.26	0.719	0.840041	8.66647e-10	Up-regulated
Artery	Eln	0.448	0.81	1.22384	2.43595e-08	Up-regulated
Artery	Igfbp3	0.625	0.157	-0.626436	5.55265e-08	Down-regulated
Artery	Ltbp4	0.927	0.992	0.55245	8.82476e-08	Up-regulated
Artery	Cald1	0.438	0.769	0.615856	7.07171e-07	Up-regulated
Artery	Fkbp1a	0.865	0.959	0.554829	8.58259e-07	Up-regulated
Artery	Heg1	0.562	0.843	0.662376	4.59402e-06	Up-regulated
Artery	B2m	1	1	0.413907	1.10667e-05	Up-regulated
Artery	Bgn	0.677	0.851	0.947213	1.12567e-05	Up-regulated
Artery	Klf4	0.948	0.686	-0.612558	1.48341e-05	Down-regulated
Artery	Vwf	0.479	0.777	0.851471	1.48926e-05	Up-regulated
Artery	Vcam1	0.188	0.603	0.750198	1.82159e-05	Up-regulated
Artery	Cst3	1	0.992	-0.48002	2.07927e-05	Down-regulated
Artery	Ly6a	0.958	1	0.495228	3.70759e-05	Up-regulated
Artery	Gja4	0.688	0.909	0.619886	3.8118e-05	Up-regulated
Artery	Lgmn	0.281	0.678	0.601771	4.00095e-05	Up-regulated
Artery	Fos	1	0.909	-0.616905	8.08784e-05	Down-regulated
Artery	Cd36	0.49	0.132	-0.678535	9.11649e-05	Down-regulated
Artery	Fn1	0.646	0.884	0.554544	0.000173641	Up-regulated
Artery	Ramp2	0.792	0.95	0.482143	0.000594581	Up-regulated
Artery	Igfbp4	0.854	0.992	0.669126	0.0009279	Up-regulated
Artery	Emp3	0.635	0.884	0.560796	0.00144176	Up-regulated
Artery	Htra1	0.573	0.835	0.502527	0.00169362	Up-regulated
Artery	Socs3	0.906	0.595	-0.423762	0.00201182	Down-regulated
Artery	Sdc1	0.167	0.504	0.439917	0.0030489	Up-regulated
Artery	Sat1	0.865	0.959	0.638328	0.00407909	Up-regulated
Artery	Rps27rt	0.552	0.802	0.456563	0.00764375	Up-regulated
Artery	Scn1b	0.312	0.669	0.408216	0.0076529	Up-regulated
Artery	Pmp22	0.49	0.157	-0.342305	0.00824034	Down-regulated
Artery	Tppp3	0.469	0.215	-0.514396	0.00867831	Down-regulated
Artery	Gas6	0.594	0.256	-0.407722	0.0101727	Down-regulated
Artery	Fabp4	0.781	0.545	-0.900257	0.0109957	Down-regulated
Artery	Bpgm	0.104	0.372	0.383233	0.0126949	Up-regulated
Artery	Ctsd	0.688	0.893	0.47099	0.0129501	Up-regulated
Artery	Sulf2	0.042	0.298	0.24953	0.0132259	Up-regulated
Artery	Dkk2	0.167	0.479	0.457422	0.0139084	Up-regulated
Artery	Sulf1	0.302	0.579	0.4873	0.0214975	Up-regulated
Artery	Efna1	0.552	0.736	0.431358	0.0261662	Up-regulated
Artery	Fblim1	0.052	0.306	0.295101	0.026257	Up-regulated
Artery	Ttc9	0	0.157	0.145852	0.0342724	Up-regulated
Artery	Saa3	0	0.157	0.201422	0.0342724	Up-regulated
Artery	Hnrnpf	0.594	0.661	-0.172602	0.0444568	Down-regulated
Artery	Rsph9	0.073	0.281	0.154975	0.0466711	Up-regulated
Artery	Serf2	0.969	0.967	0.298105	0.0479403	Up-regulated
Artery	Ctsh	0.333	0.669	0.461705	0.0497404	Up-regulated
