# Supplementary material for: Colon stroma mediates an inflammation-driven fibroblastic response controlling matrix remodeling and healing
Source: PLoS Biol. 2022 Jan 27;20(1):e3001532. doi: 10.1371/journal.pbio.3001532 (PMC8824371; doi:10.1371/journal.pbio.3001532)
Supplement: S2 Table — DEG, differentially expressed gene; DSS, dextran sulfate sodium. (XLSX) [file pbio.3001532.s012.xlsx]

## Sheet: Subsets
Cell type	GeneID	% Expression (Water)	% Expression (DSS)	Average log fold change	Adjusted P-value	Direction
MyoF 1.2	B2m	0.981	1	0.975774	0	Up-regulated
MyoF 1.2	H2-K1	0.719	0.955	0.926371	3.8223e-257	Up-regulated
MyoF 1.2	H2-D1	0.935	0.991	0.821533	5.23531e-244	Up-regulated
MyoF 1.2	Col18a1	0.186	0.653	1.01725	4.17986e-182	Up-regulated
MyoF 1.2	Fn1	0.813	0.966	0.841414	1.10834e-172	Up-regulated
MyoF 1.2	mt-Cytb	0.998	1	0.616162	1.61994e-168	Up-regulated
MyoF 1.2	mt-Nd4	0.972	0.996	0.59971	4.52266e-152	Up-regulated
MyoF 1.2	mt-Atp6	0.998	0.998	0.532064	2.62513e-146	Up-regulated
MyoF 1.2	Igfbp5	0.051	0.44	1.46782	1.6661e-145	Up-regulated
MyoF 1.2	mt-Co3	0.997	0.996	0.577433	8.16295e-145	Up-regulated
MyoF 1.2	Col3a1	0.995	1	0.585714	8.7745e-143	Up-regulated
MyoF 1.2	mt-Co1	0.996	1	0.558356	1.81703e-140	Up-regulated
MyoF 1.2	Ccdc80	0.235	0.608	0.677885	2.21795e-130	Up-regulated
MyoF 1.2	H2-Q7	0.059	0.43	0.506139	3.97249e-125	Up-regulated
MyoF 1.2	Col1a2	0.996	1	0.49591	1.21349e-121	Up-regulated
MyoF 1.2	H2-Q6	0.04	0.371	0.440485	1.33966e-116	Up-regulated
MyoF 1.2	Col5a2	0.473	0.777	0.58276	7.59402e-116	Up-regulated
MyoF 1.2	Igfbp7	1	1	0.389142	4.34802e-111	Up-regulated
MyoF 1.2	mt-Nd2	0.821	0.956	0.561885	1.46786e-107	Up-regulated
MyoF 1.2	Col4a1	0.486	0.787	0.584178	4.69488e-107	Up-regulated
MyoF 1.2	Igfbp4	0.212	0.587	0.666284	6.05494e-104	Up-regulated
MyoF 1.2	Col1a1	0.986	0.998	0.557728	9.14651e-104	Up-regulated
MyoF 1.2	Ugcg	0.063	0.384	0.464157	2.68878e-103	Up-regulated
MyoF 1.2	Xist	0.896	0.97	0.560371	1.26122e-94	Up-regulated
MyoF 1.2	Tgfbr2	0.435	0.696	0.522866	3.98817e-92	Up-regulated
MyoF 1.2	Iigp1	0.099	0.4	0.727645	9.04736e-82	Up-regulated
MyoF 1.2	Pmepa1	0.695	0.903	0.485554	9.83159e-81	Up-regulated
MyoF 1.2	mt-Co2	0.986	0.991	0.425832	1.47469e-76	Up-regulated
MyoF 1.2	Tuba1a	0.982	0.859	-0.431063	7.63878e-74	Down-regulated
MyoF 1.2	Serpina3n	0.017	0.224	0.352135	1.55137e-73	Up-regulated
MyoF 1.2	mt-Nd1	0.993	0.997	0.401082	3.36041e-69	Up-regulated
MyoF 1.2	Gstm1	0.749	0.437	-0.433343	3.13953e-66	Down-regulated
MyoF 1.2	Lsp1	0.486	0.7	0.513155	1.07968e-65	Up-regulated
MyoF 1.2	Tmsb10	0.999	1	0.401574	3.49248e-65	Up-regulated
MyoF 1.2	Lamc1	0.446	0.675	0.417677	1.17989e-64	Up-regulated
MyoF 1.2	Ly6a	0.833	0.953	0.506691	5.67606e-62	Up-regulated
MyoF 1.2	Aldh2	0.954	0.782	-0.325516	5.23124e-61	Down-regulated
MyoF 1.2	Timp3	0.318	0.559	0.6435	5.35577e-61	Up-regulated
MyoF 1.2	S100a10	0.84	0.578	-0.394932	3.74738e-59	Down-regulated
MyoF 1.2	C4b	0.016	0.188	0.271765	3.01457e-58	Up-regulated
MyoF 1.2	Pdpn	0.689	0.83	0.40359	1.28485e-57	Up-regulated
MyoF 1.2	Saa3	0.002	0.136	0.203912	5.11892e-56	Up-regulated
MyoF 1.2	Sparcl1	0.706	0.417	-0.453888	1.03176e-55	Down-regulated
MyoF 1.2	Chl1	0.007	0.152	0.205252	9.96909e-54	Up-regulated
MyoF 1.2	Mgp	0.171	0.455	0.441455	1.28814e-53	Up-regulated
MyoF 1.2	C1s1	0.823	0.933	0.358183	1.36909e-51	Up-regulated
MyoF 1.2	Ly6c1	0.336	0.573	0.545352	1.51624e-51	Up-regulated
MyoF 1.2	Col4a2	0.423	0.662	0.368307	1.45646e-50	Up-regulated
MyoF 1.2	Sod3	0.369	0.6	0.413503	2.93271e-50	Up-regulated
MyoF 1.2	mt-Nd3	0.499	0.697	0.371003	1.2961e-48	Up-regulated
MyoF 1.2	Hspg2	0.518	0.714	0.403021	7.58021e-48	Up-regulated
MyoF 1.2	Scn7a	0.141	0.374	0.311738	3.73559e-47	Up-regulated
MyoF 1.2	Ly6e	0.926	0.966	0.331784	7.97711e-47	Up-regulated
MyoF 1.2	H2-Q4	0.179	0.394	0.293526	3.20983e-46	Up-regulated
MyoF 1.2	AW112010	0.87	0.939	0.450893	1.7894e-45	Up-regulated
MyoF 1.2	Stat1	0.139	0.362	0.347283	8.7077e-45	Up-regulated
MyoF 1.2	Hist1h2bc	0.328	0.566	0.345533	7.41287e-44	Up-regulated
MyoF 1.2	Igf1	0.269	0.505	0.339437	4.0954e-40	Up-regulated
MyoF 1.2	Bicc1	0.311	0.537	0.29993	4.36578e-39	Up-regulated
MyoF 1.2	Tuba1b	0.871	0.681	-0.300158	6.53346e-39	Down-regulated
MyoF 1.2	Ifitm1	0.977	0.991	0.338437	1.50154e-38	Up-regulated
MyoF 1.2	Sparc	0.999	0.999	0.296781	4.76489e-38	Up-regulated
MyoF 1.2	Cxcl5	0.004	0.11	0.274034	5.33224e-38	Up-regulated
MyoF 1.2	Lgi2	0.028	0.175	0.200451	8.29947e-38	Up-regulated
MyoF 1.2	Ifitm3	0.997	0.999	0.292165	9.7025e-38	Up-regulated
MyoF 1.2	Tppp3	0.233	0.051	-0.296232	1.5145e-37	Down-regulated
MyoF 1.2	Rps27rt	0.495	0.668	0.295971	2.79605e-37	Up-regulated
MyoF 1.2	Penk	0.196	0.03	-0.191589	9.55826e-37	Down-regulated
MyoF 1.2	Plac8	0.948	0.957	0.325915	2.0035e-36	Up-regulated
MyoF 1.2	Lamb1	0.644	0.793	0.329764	2.30941e-36	Up-regulated
MyoF 1.2	Adam19	0.513	0.694	0.296304	3.14783e-36	Up-regulated
MyoF 1.2	Lpl	0.46	0.599	0.38471	5.18327e-36	Up-regulated
MyoF 1.2	Rpl27	0.825	0.9	0.263089	5.85357e-36	Up-regulated
MyoF 1.2	H1fx	0.243	0.465	0.293034	7.63355e-36	Up-regulated
MyoF 1.2	Svep1	0.175	0.371	0.310983	2.03127e-35	Up-regulated
MyoF 1.2	Cxcl14	0.582	0.707	0.516023	1.03503e-34	Up-regulated
MyoF 1.2	Fam174b	0.304	0.101	-0.228637	1.87021e-34	Down-regulated
MyoF 1.2	Col5a1	0.401	0.585	0.323916	5.6916e-34	Up-regulated
MyoF 1.2	Rpl37a	0.998	0.999	0.26538	8.46333e-34	Up-regulated
MyoF 1.2	Mafb	0.139	0.34	0.280735	1.39414e-33	Up-regulated
MyoF 1.2	Bmp2	0.592	0.378	-0.354688	2.3837e-33	Down-regulated
MyoF 1.2	Rps28	0.977	0.987	0.263608	2.9383e-33	Up-regulated
MyoF 1.2	Atp2a2	0.286	0.48	0.278263	3.37509e-33	Up-regulated
MyoF 1.2	Lama4	0.475	0.659	0.308714	5.69125e-33	Up-regulated
MyoF 1.2	Tcf4	0.853	0.928	0.274185	3.32636e-32	Up-regulated
MyoF 1.2	Lamp2	0.626	0.781	0.279144	5.54015e-32	Up-regulated
MyoF 1.2	Msc	0.106	0.289	0.24897	1.05068e-31	Up-regulated
MyoF 1.2	Tnfaip2	0.127	0.294	0.285973	1.0566e-31	Up-regulated
MyoF 1.2	Lrp1	0.366	0.541	0.272839	3.74101e-31	Up-regulated
MyoF 1.2	C3	0.024	0.148	0.215892	3.89886e-31	Up-regulated
MyoF 1.2	Rpl38	0.98	0.984	0.250539	8.74055e-31	Up-regulated
MyoF 1.2	Col6a3	0.576	0.745	0.324244	2.20597e-30	Up-regulated
MyoF 1.2	Lum	0.945	0.803	-0.218463	3.28996e-30	Down-regulated
MyoF 1.2	Col12a1	0.56	0.694	0.310485	8.79916e-30	Up-regulated
MyoF 1.2	Fry	0.406	0.604	0.279929	9.43062e-30	Up-regulated
MyoF 1.2	Psmb9	0.199	0.374	0.223731	4.2823e-29	Up-regulated
MyoF 1.2	Pdgfra	0.853	0.924	0.295424	8.82841e-29	Up-regulated
MyoF 1.2	Rpl23	0.997	0.996	0.21109	1.07912e-28	Up-regulated
MyoF 1.2	Inhbb	0.028	0.152	0.153854	1.24835e-28	Up-regulated
MyoF 1.2	Fat1	0.266	0.457	0.254607	1.70333e-28	Up-regulated
MyoF 1.2	Hsp90b1	0.645	0.796	0.264788	2.08129e-28	Up-regulated
MyoF 1.2	Hspa8	0.988	0.96	-0.238175	2.47116e-28	Down-regulated
MyoF 1.2	Il6st	0.273	0.452	0.255459	5.01068e-28	Up-regulated
MyoF 1.2	Ccl8	0.022	0.137	0.373356	1.11058e-27	Up-regulated
MyoF 1.2	Pde5a	0.276	0.454	0.253913	2.8326e-27	Up-regulated
MyoF 1.2	Tpm1	0.914	0.96	0.259155	6.08944e-27	Up-regulated
MyoF 1.2	Gpm6b	0.208	0.396	0.24843	7.74152e-27	Up-regulated
MyoF 1.2	Rpl39	0.986	0.987	0.271233	7.97064e-27	Up-regulated
MyoF 1.2	Pdlim1	0.829	0.686	-0.271099	9.22182e-27	Down-regulated
MyoF 1.2	Rps29	0.999	1	0.220925	9.70855e-27	Up-regulated
MyoF 1.2	Pla1a	0.036	0.166	0.130162	1.42813e-26	Up-regulated
MyoF 1.2	Pcdh7	0.424	0.565	0.244629	2.47493e-26	Up-regulated
MyoF 1.2	Casq2	0.556	0.347	-0.31819	3.51208e-26	Down-regulated
MyoF 1.2	Mylk	0.65	0.783	0.267596	9.0953e-26	Up-regulated
MyoF 1.2	Thbs1	0.241	0.404	0.279779	1.35642e-25	Up-regulated
MyoF 1.2	Bst2	0.441	0.616	0.284285	3.0283e-25	Up-regulated
MyoF 1.2	Myh9	0.453	0.62	0.25838	4.65206e-25	Up-regulated
MyoF 1.2	Wbp5	0.7	0.773	0.22318	6.97725e-25	Up-regulated
MyoF 1.2	Lifr	0.098	0.25	0.176445	8.6709e-25	Up-regulated
MyoF 1.2	Zbp1	0.06	0.198	0.166336	1.1106e-24	Up-regulated
MyoF 1.2	Osmr	0.111	0.276	0.190449	1.18679e-24	Up-regulated
MyoF 1.2	Vcam1	0.047	0.178	0.171662	1.52047e-24	Up-regulated
MyoF 1.2	Cd164	0.623	0.776	0.240373	4.57039e-24	Up-regulated
MyoF 1.2	Ndufa3	0.537	0.646	0.216625	4.65977e-24	Up-regulated
MyoF 1.2	Nedd4	0.671	0.797	0.23958	5.14075e-24	Up-regulated
MyoF 1.2	Marcks	0.418	0.566	0.261841	5.805e-24	Up-regulated
MyoF 1.2	Nid1	0.362	0.53	0.234711	1.45915e-23	Up-regulated
MyoF 1.2	Prelp	0.637	0.731	0.257807	1.71352e-23	Up-regulated
MyoF 1.2	Tmem119	0.993	0.943	-0.178712	3.25448e-23	Down-regulated
MyoF 1.2	Crip2	0.637	0.44	-0.261565	3.29185e-23	Down-regulated
MyoF 1.2	Psmb8	0.403	0.53	0.228727	3.47131e-23	Up-regulated
MyoF 1.2	Ifi47	0.127	0.29	0.211796	3.80314e-23	Up-regulated
MyoF 1.2	Tubb2a	0.623	0.449	-0.272713	4.22546e-23	Down-regulated
MyoF 1.2	Igtp	0.163	0.3	0.248619	4.63597e-23	Up-regulated
MyoF 1.2	Fth1	0.999	1	0.229244	6.72891e-23	Up-regulated
MyoF 1.2	Irgm2	0.067	0.197	0.172586	2.13056e-22	Up-regulated
MyoF 1.2	Vcl	0.297	0.455	0.229639	2.24351e-22	Up-regulated
MyoF 1.2	Antxr1	0.183	0.346	0.203587	4.8066e-22	Up-regulated
MyoF 1.2	Tubb6	0.55	0.351	-0.239991	5.12637e-22	Down-regulated
MyoF 1.2	S100a11	0.979	0.989	0.218339	6.6451e-22	Up-regulated
MyoF 1.2	Rpl22l1	0.914	0.913	0.220283	8.36335e-22	Up-regulated
MyoF 1.2	Aldh1a1	0.847	0.715	-0.243598	1.04439e-21	Down-regulated
MyoF 1.2	Gsn	0.907	0.806	-0.285476	1.43477e-21	Down-regulated
MyoF 1.2	Timp1	0.19	0.334	0.195573	1.57088e-21	Up-regulated
MyoF 1.2	Irgm1	0.049	0.173	0.143419	1.96349e-21	Up-regulated
MyoF 1.2	Nrep	0.079	0.22	0.165051	2.13509e-21	Up-regulated
MyoF 1.2	Rps20	0.984	0.983	0.204057	3.01416e-21	Up-regulated
MyoF 1.2	Pmp22	0.858	0.694	-0.190179	3.28149e-21	Down-regulated
MyoF 1.2	Col4a5	0.501	0.639	0.230006	7.58471e-21	Up-regulated
MyoF 1.2	Ptgs1	0.592	0.425	-0.241824	2.0346e-20	Down-regulated
MyoF 1.2	Acsl4	0.091	0.227	0.163575	3.16275e-20	Up-regulated
MyoF 1.2	Tspan6	0.45	0.593	0.225781	3.85252e-20	Up-regulated
MyoF 1.2	Rps21	0.93	0.96	0.209958	4.4147e-20	Up-regulated
MyoF 1.2	Ddx17	0.195	0.352	0.199824	5.03136e-20	Up-regulated
MyoF 1.2	Fbln7	0.142	0.306	0.190111	5.54943e-20	Up-regulated
MyoF 1.2	Ecscr	0.053	0.169	0.138513	6.58393e-20	Up-regulated
MyoF 1.2	Serpina3g	0.002	0.06	0.103642	9.88227e-20	Up-regulated
MyoF 1.2	App	0.581	0.712	0.218001	2.13119e-19	Up-regulated
MyoF 1.2	Loxl2	0.522	0.648	0.232717	2.13171e-19	Up-regulated
MyoF 1.2	Cd302	0.404	0.522	0.212211	3.28846e-19	Up-regulated
MyoF 1.2	Dkk3	0.783	0.645	-0.218245	3.70966e-19	Down-regulated
MyoF 1.2	Selenbp1	0.394	0.239	-0.230981	8.02725e-19	Down-regulated
MyoF 1.2	Flna	0.519	0.661	0.255055	9.17918e-19	Up-regulated
MyoF 1.2	Mrc2	0.112	0.256	0.158734	1.03354e-18	Up-regulated
MyoF 1.2	Socs3	0.515	0.324	-0.299881	1.2327e-18	Down-regulated
MyoF 1.2	Wfdc1	0.706	0.537	-0.230994	1.85443e-18	Down-regulated
MyoF 1.2	Ogn	0.954	0.98	0.266501	1.91148e-18	Up-regulated
MyoF 1.2	C1ra	0.552	0.646	0.205769	2.14139e-18	Up-regulated
MyoF 1.2	Mgat4a	0.098	0.23	0.145994	3.50197e-18	Up-regulated
MyoF 1.2	Psmb10	0.427	0.533	0.199622	4.60394e-18	Up-regulated
MyoF 1.2	Cox7c	0.885	0.91	0.175287	5.90191e-18	Up-regulated
MyoF 1.2	Col6a2	0.965	0.987	0.219105	6.52332e-18	Up-regulated
MyoF 1.2	Serinc3	0.243	0.388	0.188998	6.7922e-18	Up-regulated
MyoF 1.2	mt-Nd5	0.345	0.485	0.208099	6.99037e-18	Up-regulated
MyoF 1.2	Nfia	0.375	0.534	0.260121	7.22974e-18	Up-regulated
MyoF 1.2	Rgs10	0.79	0.664	-0.248959	1.40255e-17	Down-regulated
MyoF 1.2	Ogt	0.429	0.565	0.222933	1.6807e-17	Up-regulated
MyoF 1.2	Gbp2	0.249	0.379	0.260532	1.85275e-17	Up-regulated
MyoF 1.2	Tap1	0.134	0.268	0.169001	2.28526e-17	Up-regulated
MyoF 1.2	Eif4g2	0.541	0.672	0.204669	2.58327e-17	Up-regulated
MyoF 1.2	Wdr89	0.399	0.527	0.192416	2.86157e-17	Up-regulated
MyoF 1.2	Btg2	0.682	0.497	-0.178737	3.26822e-17	Down-regulated
MyoF 1.2	Heg1	0.161	0.305	0.172381	4.7071e-17	Up-regulated
MyoF 1.2	Txnip	0.737	0.595	-0.248927	5.77107e-17	Down-regulated
MyoF 1.2	Fndc1	0.346	0.475	0.221658	5.94043e-17	Up-regulated
MyoF 1.2	Cyb5r3	0.757	0.641	-0.21469	7.73353e-17	Down-regulated
MyoF 1.2	Fam162b	0.221	0.087	-0.164661	7.77788e-17	Down-regulated
MyoF 1.2	Dcn	0.911	0.843	-0.344853	8.5582e-17	Down-regulated
MyoF 1.2	Ksr1	0.051	0.159	0.124162	9.90855e-17	Up-regulated
MyoF 1.2	Rpl37	0.999	0.998	0.176859	1.50623e-16	Up-regulated
MyoF 1.2	Lrrk1	0.369	0.507	0.1941	1.72911e-16	Up-regulated
MyoF 1.2	Rps27	0.999	0.977	0.173474	1.76706e-16	Up-regulated
MyoF 1.2	Adamtsl1	0.069	0.19	0.129116	2.11611e-16	Up-regulated
MyoF 1.2	Calm1	0.874	0.732	-0.161963	2.22232e-16	Down-regulated
MyoF 1.2	Mfap4	0.233	0.401	0.360239	2.56289e-16	Up-regulated
MyoF 1.2	Sdk1	0.183	0.339	0.166697	3.06314e-16	Up-regulated
MyoF 1.2	Fbn1	0.286	0.432	0.193496	6.55434e-16	Up-regulated
MyoF 1.2	Lama2	0.308	0.459	0.20356	6.97137e-16	Up-regulated
MyoF 1.2	Ptch1	0.387	0.548	0.210602	8.26086e-16	Up-regulated
MyoF 1.2	Rpl28	0.971	0.981	0.177263	8.41863e-16	Up-regulated
MyoF 1.2	Psap	0.903	0.922	0.183578	9.37123e-16	Up-regulated
MyoF 1.2	Ddx3x	0.279	0.424	0.199074	2.26046e-15	Up-regulated
MyoF 1.2	Zbtb20	0.733	0.813	0.215243	3.88933e-15	Up-regulated
MyoF 1.2	Ccdc3	0.559	0.453	-0.226009	5.80989e-15	Down-regulated
MyoF 1.2	Bmp1	0.173	0.316	0.155895	5.99073e-15	Up-regulated
MyoF 1.2	Mgll	0.377	0.212	-0.167762	6.42617e-15	Down-regulated
MyoF 1.2	Tgm2	0.843	0.867	0.198727	7.72506e-15	Up-regulated
MyoF 1.2	Itgav	0.224	0.367	0.176872	9.95833e-15	Up-regulated
MyoF 1.2	Sdc3	0.064	0.174	0.1146	1.07713e-14	Up-regulated
MyoF 1.2	Ybx1	0.898	0.771	-0.127606	1.51281e-14	Down-regulated
MyoF 1.2	H2-T22	0.3	0.443	0.177766	1.51303e-14	Up-regulated
MyoF 1.2	Lpp	0.391	0.528	0.188006	1.62086e-14	Up-regulated
MyoF 1.2	Ednrb	0.475	0.303	-0.223532	1.68589e-14	Down-regulated
MyoF 1.2	Nisch	0.42	0.522	0.186864	2.19485e-14	Up-regulated
MyoF 1.2	Eva1b	0.736	0.787	0.184711	3.4245e-14	Up-regulated
MyoF 1.2	Myo1e	0.125	0.261	0.133118	4.22181e-14	Up-regulated
MyoF 1.2	Itpr1	0.141	0.264	0.146745	4.23264e-14	Up-regulated
MyoF 1.2	Susd6	0.086	0.207	0.119139	4.57011e-14	Up-regulated
MyoF 1.2	Qpct	0.178	0.068	-0.130551	4.84999e-14	Down-regulated
MyoF 1.2	Sptbn1	0.456	0.581	0.204992	4.92294e-14	Up-regulated
MyoF 1.2	Hmgcs1	0.223	0.359	0.199303	5.64624e-14	Up-regulated
MyoF 1.2	Pid1	0.136	0.264	0.175894	8.78246e-14	Up-regulated
MyoF 1.2	Ubc	0.966	0.91	-0.167859	8.9535e-14	Down-regulated
MyoF 1.2	Tead1	0.152	0.282	0.162383	9.0604e-14	Up-regulated
MyoF 1.2	Cxcl9	0.007	0.065	0.130508	9.8949e-14	Up-regulated
MyoF 1.2	Rpl35	0.939	0.926	0.16933	1.08261e-13	Up-regulated
MyoF 1.2	Fmnl2	0.089	0.21	0.117658	1.12993e-13	Up-regulated
MyoF 1.2	Mdk	0.095	0.214	0.151421	1.27306e-13	Up-regulated
MyoF 1.2	Ptgfrn	0.282	0.429	0.192201	1.42275e-13	Up-regulated
MyoF 1.2	Amotl2	0.257	0.387	0.182199	1.53762e-13	Up-regulated
MyoF 1.2	Cilp	0.104	0.216	0.179059	1.63664e-13	Up-regulated
MyoF 1.2	Aldh1a2	0.312	0.165	-0.174765	1.71443e-13	Down-regulated
MyoF 1.2	Hpgd	0.479	0.316	-0.206559	1.90829e-13	Down-regulated
MyoF 1.2	Cdh13	0.137	0.044	-0.125717	1.94722e-13	Down-regulated
MyoF 1.2	Neat1	0.564	0.671	0.249702	2.34764e-13	Up-regulated
MyoF 1.2	Rpl41	1	1	0.179319	2.6068e-13	Up-regulated
MyoF 1.2	Mgst1	0.488	0.367	-0.219828	2.81956e-13	Down-regulated
MyoF 1.2	Shfm1	0.76	0.819	0.169688	2.9432e-13	Up-regulated
MyoF 1.2	Cltc	0.233	0.376	0.171602	3.37075e-13	Up-regulated
MyoF 1.2	Adam9	0.151	0.278	0.142679	3.82556e-13	Up-regulated
MyoF 1.2	Gabarap	0.79	0.819	0.155447	4.13669e-13	Up-regulated
MyoF 1.2	Rpl31	0.986	0.975	0.149438	5.43997e-13	Up-regulated
MyoF 1.2	Rps26	0.943	0.954	0.182904	5.74858e-13	Up-regulated
MyoF 1.2	Nfat5	0.205	0.342	0.163535	6.28384e-13	Up-regulated
MyoF 1.2	Synpo2	0.089	0.203	0.129281	6.86834e-13	Up-regulated
MyoF 1.2	Bmp4	0.978	0.932	-0.162686	8.44267e-13	Down-regulated
MyoF 1.2	Por	0.326	0.2	-0.159676	8.85907e-13	Down-regulated
MyoF 1.2	Rbms3	0.178	0.307	0.156658	9.01737e-13	Up-regulated
MyoF 1.2	Apod	0.028	0.108	0.169736	9.55467e-13	Up-regulated
MyoF 1.2	Il1r1	0.127	0.253	0.140131	9.83462e-13	Up-regulated
MyoF 1.2	Psme1	0.496	0.571	0.156375	1.03616e-12	Up-regulated
MyoF 1.2	Scarb2	0.375	0.487	0.171016	1.06525e-12	Up-regulated
MyoF 1.2	Bloc1s1	0.113	0.239	0.118907	1.11669e-12	Up-regulated
MyoF 1.2	Zcchc24	0.243	0.378	0.165425	1.11704e-12	Up-regulated
MyoF 1.2	Rps3a1	0.998	0.991	0.161833	1.15407e-12	Up-regulated
MyoF 1.2	Col16a1	0.223	0.361	0.156919	1.23627e-12	Up-regulated
MyoF 1.2	Myeov2	0.498	0.571	0.152571	1.45964e-12	Up-regulated
MyoF 1.2	Synpo	0.093	0.208	0.122045	1.57561e-12	Up-regulated
MyoF 1.2	Btbd3	0.244	0.37	0.165333	1.68634e-12	Up-regulated
MyoF 1.2	Canx	0.497	0.625	0.172541	1.76783e-12	Up-regulated
MyoF 1.2	Atp5b	0.888	0.776	-0.149927	1.87812e-12	Down-regulated
MyoF 1.2	Rpl22	0.881	0.901	0.164632	1.95395e-12	Up-regulated
MyoF 1.2	Myl6	0.994	0.997	0.176827	2.39285e-12	Up-regulated
MyoF 1.2	Fndc3b	0.223	0.34	0.162823	2.82498e-12	Up-regulated
MyoF 1.2	Lix1l	0.337	0.455	0.162562	2.97259e-12	Up-regulated
MyoF 1.2	Jph2	0.097	0.206	0.128711	3.15334e-12	Up-regulated
MyoF 1.2	Pcsk6	0.613	0.455	-0.184987	3.36094e-12	Down-regulated
MyoF 1.2	Calr	0.841	0.881	0.180926	3.70573e-12	Up-regulated
MyoF 1.2	Cdkn2c	0.212	0.343	0.171515	4.50469e-12	Up-regulated
MyoF 1.2	Ctgf	0.055	0.141	0.136978	4.57835e-12	Up-regulated
MyoF 1.2	Rps12	0.958	0.927	0.142428	4.8649e-12	Up-regulated
MyoF 1.2	Gadd45g	0.659	0.506	-0.282359	6.37199e-12	Down-regulated
MyoF 1.2	Mrpl52	0.659	0.751	0.173507	6.71557e-12	Up-regulated
MyoF 1.2	Serf2	0.963	0.965	0.156557	6.87105e-12	Up-regulated
MyoF 1.2	Cald1	0.964	0.982	0.182753	7.02668e-12	Up-regulated
MyoF 1.2	Robo2	0.19	0.307	0.152527	8.01442e-12	Up-regulated
MyoF 1.2	Hist1h1c	0.111	0.225	0.147363	9.9565e-12	Up-regulated
MyoF 1.2	Srf	0.089	0.197	0.112081	1.07149e-11	Up-regulated
MyoF 1.2	Ctsd	0.636	0.699	0.163815	1.09558e-11	Up-regulated
MyoF 1.2	Tmem176b	0.945	0.972	0.145321	1.09908e-11	Up-regulated
MyoF 1.2	Runx1	0.214	0.337	0.162359	1.69139e-11	Up-regulated
MyoF 1.2	Atp5e	0.743	0.778	0.164244	2.06684e-11	Up-regulated
MyoF 1.2	Cd47	0.51	0.608	0.177451	2.22363e-11	Up-regulated
MyoF 1.2	Cnbp	0.771	0.635	-0.152088	2.79743e-11	Down-regulated
MyoF 1.2	Vcan	0.16	0.281	0.156214	3.41079e-11	Up-regulated
MyoF 1.2	Gpx1	0.582	0.623	0.167249	3.57466e-11	Up-regulated
MyoF 1.2	Npm1	0.716	0.785	0.170617	3.65192e-11	Up-regulated
MyoF 1.2	Pdia3	0.705	0.784	0.175616	4.03025e-11	Up-regulated
MyoF 1.2	Emilin1	0.752	0.816	0.177577	4.33841e-11	Up-regulated
MyoF 1.2	C1qtnf6	0.214	0.336	0.142968	4.66242e-11	Up-regulated
MyoF 1.2	Eif5a	0.899	0.791	-0.125808	4.6932e-11	Down-regulated
MyoF 1.2	Sec61g	0.828	0.855	0.166309	6.25195e-11	Up-regulated
MyoF 1.2	Rps12-ps3	0.398	0.486	0.151404	6.41668e-11	Up-regulated
MyoF 1.2	Anxa5	0.941	0.858	-0.125849	6.54003e-11	Down-regulated
MyoF 1.2	Scd2	0.231	0.353	0.167937	6.61063e-11	Up-regulated
MyoF 1.2	Slc39a1	0.373	0.473	0.251749	6.72045e-11	Up-regulated
MyoF 1.2	Aspn	0.626	0.524	-0.301096	7.84694e-11	Down-regulated
MyoF 1.2	Fbxl22	0.122	0.225	0.1817	8.49471e-11	Up-regulated
MyoF 1.2	Plxnb2	0.146	0.271	0.130157	9.31498e-11	Up-regulated
MyoF 1.2	2010107E04Rik	0.526	0.633	0.167713	1.02729e-10	Up-regulated
MyoF 1.2	Col5a3	0.128	0.241	0.140681	1.0448e-10	Up-regulated
MyoF 1.2	Tmem258	0.541	0.627	0.156957	1.20832e-10	Up-regulated
MyoF 1.2	Nfix	0.302	0.434	0.165875	1.4025e-10	Up-regulated
MyoF 1.2	Erdr1	0.208	0.328	0.149814	1.65682e-10	Up-regulated
MyoF 1.2	Anxa1	0.703	0.579	-0.185549	1.66028e-10	Down-regulated
MyoF 1.2	Rpl30	0.954	0.936	0.116092	1.75304e-10	Up-regulated
MyoF 1.2	Slc6a11	0.165	0.286	0.140761	1.78929e-10	Up-regulated
MyoF 1.2	Sema3c	0.107	0.203	0.124824	1.94308e-10	Up-regulated
MyoF 1.2	Plin2	0.352	0.219	-0.146327	1.9437e-10	Down-regulated
MyoF 1.2	Apobec3	0.118	0.231	0.120308	2.65062e-10	Up-regulated
MyoF 1.2	Dstn	0.966	0.9	-0.11442	2.94865e-10	Down-regulated
MyoF 1.2	Cxcl13	0.199	0.334	0.225067	2.96995e-10	Up-regulated
MyoF 1.2	Rpl23a-ps3	0.519	0.598	0.157117	3.05599e-10	Up-regulated
MyoF 1.2	Camk2d	0.313	0.431	0.163023	3.34332e-10	Up-regulated
MyoF 1.2	Mt2	0.243	0.334	0.270326	4.82647e-10	Up-regulated
MyoF 1.2	Vim	0.947	0.906	-0.171106	5.43368e-10	Down-regulated
MyoF 1.2	Il34	0.293	0.417	0.188842	6.14927e-10	Up-regulated
MyoF 1.2	Tpt1	0.99	0.982	0.147599	6.30681e-10	Up-regulated
MyoF 1.2	Sox4	0.61	0.741	0.16299	6.97084e-10	Up-regulated
MyoF 1.2	Ltbp3	0.145	0.251	0.126231	7.64163e-10	Up-regulated
MyoF 1.2	Nrp2	0.435	0.554	0.172381	7.69868e-10	Up-regulated
MyoF 1.2	E430025E21Rik	0.094	0.194	0.106963	8.22651e-10	Up-regulated
MyoF 1.2	Wnt5a	0.545	0.651	0.194144	8.68515e-10	Up-regulated
MyoF 1.2	Rpl36a	0.974	0.97	0.153347	9.20571e-10	Up-regulated
MyoF 1.2	Efemp1	0.824	0.732	-0.159576	9.62568e-10	Down-regulated
MyoF 1.2	Atf3	0.24	0.124	-0.120547	9.98041e-10	Down-regulated
MyoF 1.2	Jund	0.966	0.909	-0.15213	1.44455e-09	Down-regulated
MyoF 1.2	Rpl15	0.759	0.8	0.151767	1.62784e-09	Up-regulated
MyoF 1.2	Ggt5	0.526	0.634	0.177323	1.64342e-09	Up-regulated
MyoF 1.2	Snrpg	0.51	0.579	0.146082	1.77174e-09	Up-regulated
MyoF 1.2	Casp12	0.293	0.422	0.144492	1.91139e-09	Up-regulated
MyoF 1.2	Fos	0.769	0.687	-0.345009	1.9121e-09	Down-regulated
MyoF 1.2	Creb5	0.134	0.049	-0.105255	2.01199e-09	Down-regulated
MyoF 1.2	Lgals9	0.602	0.65	0.153339	2.2284e-09	Up-regulated
MyoF 1.2	Msi2	0.145	0.263	0.119775	2.2946e-09	Up-regulated
MyoF 1.2	Dlc1	0.218	0.337	0.143381	2.80941e-09	Up-regulated
MyoF 1.2	Pcsk9	0.237	0.13	-0.134031	2.81276e-09	Down-regulated
MyoF 1.2	Gm9493	0.288	0.405	0.148192	3.29574e-09	Up-regulated
MyoF 1.2	Ier2	0.531	0.382	-0.19635	3.43274e-09	Down-regulated
MyoF 1.2	Zak	0.307	0.434	0.147862	3.58933e-09	Up-regulated
MyoF 1.2	Plpp3	0.346	0.454	0.208846	3.76815e-09	Up-regulated
MyoF 1.2	Ryk	0.424	0.531	0.154286	5.38832e-09	Up-regulated
MyoF 1.2	Ssr3	0.482	0.571	0.150699	5.44754e-09	Up-regulated
MyoF 1.2	Rsrp1	0.731	0.806	0.173509	6.43669e-09	Up-regulated
MyoF 1.2	Wif1	0.229	0.362	0.151266	6.52147e-09	Up-regulated
MyoF 1.2	Slc48a1	0.479	0.349	-0.152281	6.57877e-09	Down-regulated
MyoF 1.2	Myh10	0.228	0.357	0.136472	6.80034e-09	Up-regulated
MyoF 1.2	St6galnac2	0.255	0.358	0.127497	6.85237e-09	Up-regulated
MyoF 1.2	Ifi203	0.18	0.292	0.142294	7.38152e-09	Up-regulated
MyoF 1.2	Ctsb	0.965	0.972	0.164754	8.6896e-09	Up-regulated
MyoF 1.2	Pla2g7	0.196	0.105	-0.11908	9.44351e-09	Down-regulated
MyoF 1.2	Bmpr2	0.174	0.29	0.124516	1.14421e-08	Up-regulated
MyoF 1.2	Gng5	0.782	0.806	0.132278	1.25717e-08	Up-regulated
MyoF 1.2	Fzd2	0.361	0.474	0.158733	1.27117e-08	Up-regulated
MyoF 1.2	Efnb2	0.285	0.409	0.151316	1.33921e-08	Up-regulated
MyoF 1.2	Ubl5	0.566	0.614	0.127963	1.38165e-08	Up-regulated
MyoF 1.2	Dpep1	0.07	0.158	0.113792	1.40729e-08	Up-regulated
MyoF 1.2	Adam10	0.111	0.214	0.108813	1.41589e-08	Up-regulated
MyoF 1.2	Mrps21	0.431	0.523	0.138381	1.4165e-08	Up-regulated
MyoF 1.2	Rbm3	0.659	0.542	-0.164325	1.44965e-08	Down-regulated
MyoF 1.2	Gbp7	0.159	0.26	0.138125	1.45692e-08	Up-regulated
MyoF 1.2	Hif1a	0.117	0.217	0.115799	1.5554e-08	Up-regulated
MyoF 1.2	Col27a1	0.278	0.39	0.150437	2.37739e-08	Up-regulated
MyoF 1.2	Rps10	0.97	0.948	0.117761	2.44257e-08	Up-regulated
MyoF 1.2	Timp2	0.837	0.867	0.146039	2.61514e-08	Up-regulated
MyoF 1.2	Romo1	0.56	0.595	0.121873	2.61825e-08	Up-regulated
MyoF 1.2	Ndufa2	0.674	0.752	0.145122	2.72958e-08	Up-regulated
MyoF 1.2	Irf2bp2	0.106	0.198	0.109356	4.92996e-08	Up-regulated
MyoF 1.2	F2r	0.534	0.664	0.156211	5.92959e-08	Up-regulated
MyoF 1.2	Adk	0.309	0.191	-0.125597	6.21527e-08	Down-regulated
MyoF 1.2	Wnk1	0.331	0.455	0.144713	6.31403e-08	Up-regulated
MyoF 1.2	Hipk3	0.115	0.215	0.113447	7.19108e-08	Up-regulated
MyoF 1.2	Map1lc3b	0.806	0.811	0.132094	7.94698e-08	Up-regulated
MyoF 1.2	Serf1	0.231	0.328	0.116308	8.81925e-08	Up-regulated
MyoF 1.2	Trps1	0.182	0.29	0.120917	9.59341e-08	Up-regulated
MyoF 1.2	Atp6v1f	0.54	0.62	0.141083	9.62188e-08	Up-regulated
MyoF 1.2	Samhd1	0.149	0.25	0.122389	1.0154e-07	Up-regulated
MyoF 1.2	Qk	0.163	0.273	0.122155	1.06428e-07	Up-regulated
MyoF 1.2	Pim1	0.112	0.205	0.124885	1.07151e-07	Up-regulated
MyoF 1.2	Angpt4	0.066	0.148	0.100172	1.21294e-07	Up-regulated
MyoF 1.2	Tapbp	0.683	0.762	0.146065	1.22668e-07	Up-regulated
MyoF 1.2	Eif4a1	0.835	0.722	-0.115349	1.42076e-07	Down-regulated
MyoF 1.2	H2-T23	0.113	0.21	0.110473	1.44371e-07	Up-regulated
MyoF 1.2	A4galt	0.189	0.299	0.118179	1.46137e-07	Up-regulated
MyoF 1.2	Gas6	0.733	0.621	-0.165283	1.52417e-07	Down-regulated
MyoF 1.2	Sppl2a	0.125	0.226	0.107831	1.91083e-07	Up-regulated
MyoF 1.2	Rpl36	0.987	0.971	0.126608	1.93715e-07	Up-regulated
MyoF 1.2	Rdh10	0.489	0.523	0.138053	2.0785e-07	Up-regulated
MyoF 1.2	Akap7	0.608	0.687	0.157337	2.16548e-07	Up-regulated
MyoF 1.2	Tomm7	0.595	0.674	0.145124	2.29256e-07	Up-regulated
MyoF 1.2	Tubb4b	0.399	0.28	-0.142023	2.42969e-07	Down-regulated
MyoF 1.2	BC005537	0.196	0.303	0.127242	2.43257e-07	Up-regulated
MyoF 1.2	Dync1h1	0.164	0.274	0.117991	2.52262e-07	Up-regulated
MyoF 1.2	Lpar1	0.404	0.279	-0.145265	2.74362e-07	Down-regulated
MyoF 1.2	Ptgis	0.466	0.345	-0.156281	2.80418e-07	Down-regulated
MyoF 1.2	Clec2d	0.118	0.205	0.108302	2.97116e-07	Up-regulated
MyoF 1.2	Rps9	0.992	0.974	0.131046	3.00316e-07	Up-regulated
MyoF 1.2	1700020I14Rik	0.201	0.292	0.116662	3.38846e-07	Up-regulated
MyoF 1.2	Usp9x	0.139	0.242	0.111955	3.38967e-07	Up-regulated
MyoF 1.2	Pkd2	0.249	0.366	0.137323	3.4232e-07	Up-regulated
MyoF 1.2	Rpl27a	0.999	0.99	0.105244	3.52496e-07	Up-regulated
MyoF 1.2	Tecr	0.536	0.427	-0.145616	3.64887e-07	Down-regulated
MyoF 1.2	Ctnnb1	0.409	0.524	0.145801	3.99848e-07	Up-regulated
MyoF 1.2	Hnrnpa0	0.24	0.342	0.132795	4.36283e-07	Up-regulated
MyoF 1.2	1810037I17Rik	0.557	0.626	0.132018	4.92806e-07	Up-regulated
MyoF 1.2	Gm9843	0.322	0.415	0.126964	5.05422e-07	Up-regulated
MyoF 1.2	Ube2h	0.13	0.227	0.105626	5.53337e-07	Up-regulated
MyoF 1.2	Lats2	0.184	0.288	0.115669	5.83223e-07	Up-regulated
MyoF 1.2	Pkd1	0.19	0.294	0.121042	5.89167e-07	Up-regulated
MyoF 1.2	Acvrl1	0.421	0.32	-0.151748	7.12115e-07	Down-regulated
MyoF 1.2	Actg1	0.953	0.986	0.121873	7.74113e-07	Up-regulated
MyoF 1.2	Fst	0.085	0.026	-0.144087	8.72858e-07	Down-regulated
MyoF 1.2	Adgrl3	0.212	0.314	0.12046	9.29685e-07	Up-regulated
MyoF 1.2	Igfbp3	0.325	0.454	0.193173	1.21777e-06	Up-regulated
MyoF 1.2	Ngfr	0.182	0.103	-0.131187	1.2404e-06	Down-regulated
MyoF 1.2	Ahnak	0.492	0.581	0.148438	1.30771e-06	Up-regulated
MyoF 1.2	Gm9844	0.254	0.358	0.120731	1.3149e-06	Up-regulated
MyoF 1.2	P4hb	0.495	0.559	0.125847	1.3189e-06	Up-regulated
MyoF 1.2	Atp5j2	0.699	0.714	0.115079	1.49932e-06	Up-regulated
MyoF 1.2	Taok1	0.158	0.262	0.113979	1.49947e-06	Up-regulated
MyoF 1.2	Actb	0.997	0.999	0.300151	1.5489e-06	Up-regulated
MyoF 1.2	Amotl1	0.551	0.628	0.145498	1.60606e-06	Up-regulated
MyoF 1.2	Krit1	0.324	0.433	0.134496	1.65165e-06	Up-regulated
MyoF 1.2	Pten	0.455	0.556	0.142262	1.66969e-06	Up-regulated
MyoF 1.2	Cdc42bpa	0.161	0.266	0.104441	2.03944e-06	Up-regulated
MyoF 1.2	Ctdsp2	0.303	0.406	0.130351	2.06096e-06	Up-regulated
MyoF 1.2	Frmd6	0.182	0.284	0.114158	2.19282e-06	Up-regulated
MyoF 1.2	Eif3f	0.749	0.749	0.10617	2.24089e-06	Up-regulated
MyoF 1.2	Fhl1	0.94	0.975	0.132869	2.2522e-06	Up-regulated
MyoF 1.2	Lmna	0.755	0.651	-0.146306	2.33277e-06	Down-regulated
MyoF 1.2	Ppp1r15a	0.371	0.25	-0.146572	2.38135e-06	Down-regulated
MyoF 1.2	Icam1	0.137	0.228	0.11967	2.48959e-06	Up-regulated
MyoF 1.2	Parva	0.454	0.556	0.129349	2.49382e-06	Up-regulated
MyoF 1.2	Huwe1	0.165	0.27	0.111833	2.55085e-06	Up-regulated
MyoF 1.2	Mob1a	0.155	0.249	0.109936	2.59142e-06	Up-regulated
MyoF 1.2	Cox6b1	0.721	0.749	0.123629	2.66204e-06	Up-regulated
MyoF 1.2	1810058I24Rik	0.399	0.486	0.119541	2.7739e-06	Up-regulated
MyoF 1.2	Hpse	0.359	0.254	-0.137344	3.2735e-06	Down-regulated
MyoF 1.2	Lima1	0.175	0.275	0.111927	3.31421e-06	Up-regulated
MyoF 1.2	Fgl2	0.5	0.372	-0.153698	3.32276e-06	Down-regulated
MyoF 1.2	Rplp1	0.998	0.999	0.155596	3.66477e-06	Up-regulated
MyoF 1.2	Slc25a5	0.653	0.536	-0.134348	3.67349e-06	Down-regulated
MyoF 1.2	Cox17	0.322	0.39	0.108984	3.75006e-06	Up-regulated
MyoF 1.2	Cped1	0.377	0.491	0.132535	4.03172e-06	Up-regulated
MyoF 1.2	Sulf1	0.21	0.301	0.120681	4.07655e-06	Up-regulated
MyoF 1.2	Ptbp3	0.169	0.269	0.109463	4.30852e-06	Up-regulated
MyoF 1.2	Rpl6l	0.344	0.418	0.116667	4.77812e-06	Up-regulated
MyoF 1.2	Rps15a	0.995	0.979	0.136957	4.88233e-06	Up-regulated
MyoF 1.2	Parm1	0.162	0.265	0.112054	5.16965e-06	Up-regulated
MyoF 1.2	Abracl	0.22	0.31	0.118307	6.02964e-06	Up-regulated
MyoF 1.2	Smdt1	0.676	0.724	0.130228	6.39295e-06	Up-regulated
MyoF 1.2	Pbx1	0.201	0.296	0.122961	6.67914e-06	Up-regulated
MyoF 1.2	Dhrs3	0.327	0.431	0.132724	7.35668e-06	Up-regulated
MyoF 1.2	Rpl10a	0.984	0.968	0.11682	7.54821e-06	Up-regulated
MyoF 1.2	Tnfsf13b	0.15	0.246	0.103746	7.55602e-06	Up-regulated
MyoF 1.2	Rpl11	0.994	0.993	0.12603	7.61135e-06	Up-regulated
MyoF 1.2	Epas1	0.252	0.358	0.129123	7.89857e-06	Up-regulated
MyoF 1.2	Tmem158	0.882	0.847	-0.168992	8.09002e-06	Down-regulated
MyoF 1.2	Crim1	0.124	0.212	0.100312	8.8722e-06	Up-regulated
MyoF 1.2	Hspa5	0.846	0.759	-0.14628	9.03824e-06	Down-regulated
MyoF 1.2	Vwa1	0.291	0.184	-0.116009	9.05029e-06	Down-regulated
MyoF 1.2	Slirp	0.353	0.443	0.117824	9.12453e-06	Up-regulated
MyoF 1.2	Bpgm	0.384	0.481	0.160679	9.22289e-06	Up-regulated
MyoF 1.2	Phpt1	0.2	0.303	0.109355	1.1532e-05	Up-regulated
MyoF 1.2	Zfp36l1	0.584	0.672	0.155907	1.19329e-05	Up-regulated
MyoF 1.2	Laptm4a	0.902	0.912	0.106765	1.29133e-05	Up-regulated
MyoF 1.2	Prrc2b	0.177	0.28	0.104752	1.31382e-05	Up-regulated
MyoF 1.2	Ldlr	0.125	0.206	0.105957	1.52927e-05	Up-regulated
MyoF 1.2	Ccnt2	0.169	0.272	0.100276	1.69126e-05	Up-regulated
MyoF 1.2	St5	0.199	0.293	0.117967	1.69498e-05	Up-regulated
MyoF 1.2	Uqcrh	0.709	0.735	0.126911	1.82778e-05	Up-regulated
MyoF 1.2	Nptn	0.175	0.274	0.108289	1.98962e-05	Up-regulated
MyoF 1.2	Picalm	0.231	0.311	0.117787	2.01313e-05	Up-regulated
MyoF 1.2	Fbln5	0.516	0.627	0.163786	2.07654e-05	Up-regulated
MyoF 1.2	Zmynd8	0.177	0.274	0.104162	2.47367e-05	Up-regulated
MyoF 1.2	Insig1	0.143	0.227	0.123532	3.33761e-05	Up-regulated
MyoF 1.2	Dad1	0.775	0.792	0.107786	3.80491e-05	Up-regulated
MyoF 1.2	Esyt2	0.147	0.239	0.100832	3.96752e-05	Up-regulated
MyoF 1.2	Rps11	0.995	0.983	0.108914	4.01942e-05	Up-regulated
MyoF 1.2	Cd82	0.425	0.364	-0.12879	4.41638e-05	Down-regulated
MyoF 1.2	Serpinh1	0.998	0.995	0.130706	4.71021e-05	Up-regulated
MyoF 1.2	Lgmn	0.587	0.647	0.144216	4.7955e-05	Up-regulated
MyoF 1.2	Ddr2	0.254	0.346	0.122754	5.02607e-05	Up-regulated
MyoF 1.2	Cav1	0.901	0.827	-0.112518	5.21122e-05	Down-regulated
MyoF 1.2	Tkt	0.462	0.35	-0.119201	5.23417e-05	Down-regulated
MyoF 1.2	Lgals3	0.158	0.087	-0.107487	5.42263e-05	Down-regulated
MyoF 1.2	Hspe1	0.565	0.635	0.131815	5.57861e-05	Up-regulated
MyoF 1.2	Pfdn5	0.85	0.849	0.10563	6.6778e-05	Up-regulated
MyoF 1.2	Ttc14	0.288	0.372	0.121288	7.055e-05	Up-regulated
MyoF 1.2	2020-09-07	0.796	0.707	-0.126208	7.48241e-05	Down-regulated
MyoF 1.2	Rps7	0.99	0.971	0.106964	7.62205e-05	Up-regulated
MyoF 1.2	Exosc8	0.301	0.209	-0.10327	7.82821e-05	Down-regulated
MyoF 1.2	Fam53b	0.17	0.258	0.102865	7.86921e-05	Up-regulated
MyoF 1.2	Ctsk	0.384	0.444	0.109864	8.30986e-05	Up-regulated
MyoF 1.2	Rpl24	0.995	0.983	0.104259	8.47404e-05	Up-regulated
MyoF 1.2	Tmem140	0.211	0.299	0.107241	8.59255e-05	Up-regulated
MyoF 1.2	Purb	0.203	0.301	0.104236	9.95017e-05	Up-regulated
MyoF 1.2	Ppp1r14a	0.621	0.7	0.172072	0.000110061	Up-regulated
MyoF 1.2	Mycbp2	0.322	0.414	0.121118	0.000110635	Up-regulated
MyoF 1.2	Snhg18	0.608	0.628	0.104042	0.000113501	Up-regulated
MyoF 1.2	Mprip	0.391	0.498	0.123217	0.000119954	Up-regulated
MyoF 1.2	Pnrc1	0.379	0.488	0.126252	0.000120603	Up-regulated
MyoF 1.2	Tm4sf1	0.623	0.528	-0.164806	0.000129581	Down-regulated
MyoF 1.2	Rps17	0.989	0.975	0.112568	0.000159374	Up-regulated
MyoF 1.2	Jak1	0.283	0.35	0.102582	0.000174303	Up-regulated
MyoF 1.2	Jup	0.466	0.532	0.118324	0.000182438	Up-regulated
MyoF 1.2	Stat3	0.25	0.347	0.119519	0.000185509	Up-regulated
MyoF 1.2	Rpl23a	0.998	0.982	0.105615	0.000201992	Up-regulated
MyoF 1.2	Angptl2	0.302	0.206	-0.116811	0.000225005	Down-regulated
MyoF 1.2	Kdm5b	0.15	0.238	0.103443	0.000226973	Up-regulated
MyoF 1.2	Ednra	0.455	0.554	0.131544	0.000237572	Up-regulated
MyoF 1.2	Prrc2a	0.185	0.277	0.103187	0.000245344	Up-regulated
MyoF 1.2	Atp5a1	0.699	0.594	-0.123832	0.000248196	Down-regulated
MyoF 1.2	Znrf1	0.22	0.313	0.106824	0.000273145	Up-regulated
MyoF 1.2	Itpripl2	0.305	0.399	0.118026	0.000291291	Up-regulated
MyoF 1.2	Actn4	0.625	0.688	0.12221	0.000292735	Up-regulated
MyoF 1.2	Agt	0.288	0.199	-0.177162	0.000294793	Down-regulated
MyoF 1.2	2020-09-02	0.392	0.496	0.119489	0.000305721	Up-regulated
MyoF 1.2	Gpc6	0.222	0.316	0.106652	0.000320401	Up-regulated
MyoF 1.2	Clmp	0.671	0.57	-0.125318	0.000332188	Down-regulated
MyoF 1.2	Tgoln1	0.24	0.315	0.106738	0.000334845	Up-regulated
MyoF 1.2	H6pd	0.237	0.335	0.105767	0.000348019	Up-regulated
MyoF 1.2	Myadm	0.359	0.454	0.125342	0.000353391	Up-regulated
MyoF 1.2	Filip1l	0.622	0.526	-0.137249	0.000425442	Down-regulated
MyoF 1.2	Cnpy2	0.443	0.526	0.119424	0.000468239	Up-regulated
MyoF 1.2	Junb	0.733	0.694	-0.213079	0.000539029	Down-regulated
MyoF 1.2	Slc38a2	0.24	0.329	0.127793	0.000557068	Up-regulated
MyoF 1.2	Akr1b3	0.493	0.398	-0.123611	0.000587552	Down-regulated
MyoF 1.2	Pla2g4a	0.432	0.338	-0.139899	0.000605741	Down-regulated
MyoF 1.2	Anapc13	0.378	0.451	0.108927	0.000605817	Up-regulated
MyoF 1.2	Hnrnph1	0.312	0.398	0.114239	0.000645942	Up-regulated
MyoF 1.2	Cnn2	0.667	0.726	0.147464	0.000646365	Up-regulated
MyoF 1.2	Atpif1	0.638	0.7	0.1166	0.000663151	Up-regulated
MyoF 1.2	Plod2	0.31	0.395	0.112457	0.00066393	Up-regulated
MyoF 1.2	Pla2g16	0.572	0.623	0.117445	0.000664725	Up-regulated
MyoF 1.2	Vkorc1	0.426	0.491	0.103575	0.000806752	Up-regulated
MyoF 1.2	Ppic	0.499	0.593	0.126925	0.000812788	Up-regulated
MyoF 1.2	Rps13	0.981	0.976	0.114336	0.000842033	Up-regulated
MyoF 1.2	Cdh11	0.44	0.51	0.12119	0.00089525	Up-regulated
MyoF 1.2	Lhfp	0.856	0.879	0.112067	0.00110449	Up-regulated
MyoF 1.2	Rcn3	0.779	0.824	0.118234	0.00114531	Up-regulated
MyoF 1.2	Ifi27l2a	0.823	0.882	0.160925	0.00114816	Up-regulated
MyoF 1.2	Nav1	0.221	0.317	0.104112	0.00118986	Up-regulated
MyoF 1.2	Chst1	0.502	0.583	0.128862	0.00119491	Up-regulated
MyoF 1.2	Mbnl1	0.293	0.368	0.118822	0.00134647	Up-regulated
MyoF 1.2	Hmcn2	0.351	0.408	0.121258	0.00139759	Up-regulated
MyoF 1.2	Hsd17b11	0.395	0.294	-0.107983	0.00147557	Down-regulated
MyoF 1.2	Hspa1a	0.881	0.832	-0.23706	0.0015965	Down-regulated
MyoF 1.2	Ssc5d	0.229	0.3	0.101504	0.00160602	Up-regulated
MyoF 1.2	Rplp2	0.995	0.987	0.116177	0.00162924	Up-regulated
MyoF 1.2	Slc40a1	0.191	0.281	0.102347	0.00179353	Up-regulated
MyoF 1.2	Pdia4	0.302	0.373	0.103929	0.00180592	Up-regulated
MyoF 1.2	Pxdn	0.221	0.311	0.100931	0.00206831	Up-regulated
MyoF 1.2	Aldoa	0.797	0.715	-0.118712	0.00211823	Down-regulated
MyoF 1.2	Tpi1	0.656	0.554	-0.102854	0.00212221	Down-regulated
MyoF 1.2	Cox8a	0.889	0.904	0.101026	0.00254171	Up-regulated
MyoF 1.2	Fkbp4	0.413	0.32	-0.10751	0.0025495	Down-regulated
MyoF 1.2	Ltbp4	0.576	0.635	0.138513	0.00256452	Up-regulated
MyoF 1.2	Tmem30a	0.347	0.428	0.110654	0.00272461	Up-regulated
MyoF 1.2	Hp1bp3	0.294	0.372	0.101869	0.00275514	Up-regulated
MyoF 1.2	Klf6	0.25	0.331	0.121579	0.00281608	Up-regulated
MyoF 1.2	Cxcl10	0.04	0.085	0.240043	0.00342235	Up-regulated
MyoF 1.2	Adamdec1	0.974	0.989	-0.217094	0.00360227	Down-regulated
MyoF 1.2	Arhgdia	0.704	0.636	-0.108747	0.00403549	Down-regulated
MyoF 1.2	Htra3	0.24	0.329	0.121633	0.00411535	Up-regulated
MyoF 1.2	Il6ra	0.331	0.24	-0.100946	0.00421908	Down-regulated
MyoF 1.2	Snx18	0.311	0.404	0.107411	0.00441535	Up-regulated
MyoF 1.2	Hspa1b	0.205	0.277	0.112881	0.00477693	Up-regulated
MyoF 1.2	Rpl32	0.997	0.989	0.116834	0.00542744	Up-regulated
MyoF 1.2	Tm9sf3	0.465	0.53	0.105185	0.00585469	Up-regulated
MyoF 1.2	Eef2	0.944	0.948	0.106605	0.00597854	Up-regulated
MyoF 1.2	Crip1	0.778	0.713	-0.175727	0.00793456	Down-regulated
MyoF 1.2	P2ry14	0.497	0.403	-0.115864	0.00798734	Down-regulated
MyoF 1.2	Cstb	0.532	0.594	0.111368	0.00873024	Up-regulated
MyoF 1.2	Anxa6	0.627	0.547	-0.11261	0.00924286	Down-regulated
MyoF 1.2	Mat2a	0.368	0.274	-0.11255	0.010302	Down-regulated
MyoF 1.2	Ost4	0.627	0.698	0.1119	0.0128747	Up-regulated
MyoF 1.2	Clec3b	0.448	0.346	-0.12221	0.0141619	Down-regulated
MyoF 1.2	Dap	0.449	0.372	-0.110413	0.0142759	Down-regulated
MyoF 1.2	Tubb2b	0.321	0.233	-0.107129	0.0147306	Down-regulated
MyoF 1.2	Rps27a	0.997	0.989	0.117471	0.0151511	Up-regulated
MyoF 1.2	Npc2	0.599	0.655	0.109887	0.0158333	Up-regulated
MyoF 1.2	Tshz2	0.429	0.504	0.115959	0.0220105	Up-regulated
MyoF 1.2	Mmp10	0.127	0.201	0.142707	0.0230781	Up-regulated
MyoF 1.2	Actn1	0.565	0.619	0.109863	0.025331	Up-regulated
MyoF 1.2	Sec62	0.692	0.75	0.107366	0.0271383	Up-regulated
MyoF 1.2	Myh11	0.189	0.259	0.103003	0.0343129	Up-regulated
MyoF 1.2	Uqcrq	0.594	0.653	0.104367	0.0382474	Up-regulated
MyoF 3	Rpl10	1	0.489	-1.44012	2.41639e-235	Down-regulated
MyoF 3	Rps27	0.999	0.192	-1.43782	1.41287e-212	Down-regulated
MyoF 3	Rpl23a	0.999	0.461	-1.31975	4.90209e-203	Down-regulated
MyoF 3	Fau	0.99	0.195	-1.40258	3.25534e-197	Down-regulated
MyoF 3	Uba52	0.977	0.402	-1.33563	9.84584e-176	Down-regulated
MyoF 3	Rpl9	0.996	0.793	-0.94484	1.52019e-141	Down-regulated
MyoF 3	Rpl35	0.996	0.842	-0.896235	3.25829e-135	Down-regulated
MyoF 3	Rps12	0.833	0.08	-0.738161	3.24583e-131	Down-regulated
MyoF 3	Rpl27	0.944	0.406	-0.943098	2.54808e-110	Down-regulated
MyoF 3	Gm10076	0.756	0.074	-0.865233	5.03356e-103	Down-regulated
MyoF 3	Col18a1	0.149	0.656	1.20728	6.91614e-79	Up-regulated
MyoF 3	H2-D1	0.905	0.985	0.929576	1.34499e-78	Up-regulated
MyoF 3	B2m	0.977	1	0.884816	6.79456e-78	Up-regulated
MyoF 3	Fth1	1	1	0.577844	4.77299e-69	Up-regulated
MyoF 3	Igfbp4	0.136	0.659	0.77859	1.07626e-66	Up-regulated
MyoF 3	Ly6e	0.853	0.972	0.696385	2.94875e-54	Up-regulated
MyoF 3	Ctsb	0.947	0.991	0.656177	5.11041e-53	Up-regulated
MyoF 3	Gm15013	0.012	0.353	0.40997	8.36256e-52	Up-regulated
MyoF 3	S100a10	0.923	0.554	-0.700497	1.72166e-51	Down-regulated
MyoF 3	Ly6a	0.802	0.969	0.819153	3.91947e-50	Up-regulated
MyoF 3	H2-K1	0.642	0.873	0.816222	1.35901e-49	Up-regulated
MyoF 3	Gm9843	0.419	0.774	0.583732	6.5408e-47	Up-regulated
MyoF 3	Ifitm3	1	0.997	0.506816	8.15012e-40	Up-regulated
MyoF 3	Igfbp5	0.097	0.455	1.05852	2.17151e-39	Up-regulated
MyoF 3	Plac8	0.957	0.991	0.571308	3.24403e-39	Up-regulated
MyoF 3	Tppp3	0.516	0.099	-0.616916	9.39036e-39	Down-regulated
MyoF 3	Igfbp7	1	0.997	0.425122	6.24568e-38	Up-regulated
MyoF 3	Mgp	0.22	0.61	0.936076	5.90675e-37	Up-regulated
MyoF 3	Serpina3n	0.043	0.359	0.435055	7.80065e-37	Up-regulated
MyoF 3	Cd63	1	1	0.407547	1.06894e-34	Up-regulated
MyoF 3	Comt	0.565	0.836	0.485287	5.12856e-34	Up-regulated
MyoF 3	Saa3	0	0.201	0.231161	5.6901e-34	Up-regulated
MyoF 3	Ifi27l2a	0.839	0.95	0.720821	2.97982e-33	Up-regulated
MyoF 3	mt-Nd4	0.93	0.991	0.486962	3.80686e-33	Up-regulated
MyoF 3	Gabarap	0.778	0.916	0.464076	2.48734e-31	Up-regulated
MyoF 3	Smim3	0.114	0.415	0.515979	5.72507e-31	Up-regulated
MyoF 3	Ccl8	0.039	0.307	1.15058	7.49568e-31	Up-regulated
MyoF 3	Gpx3	0.996	0.997	0.506105	1.35094e-30	Up-regulated
MyoF 3	Nme2	0.472	0.118	-0.412278	6.73749e-30	Down-regulated
MyoF 3	Map1lc3b	0.855	0.944	0.460339	1.08096e-28	Up-regulated
MyoF 3	H2-Q7	0.036	0.291	0.434944	1.22298e-28	Up-regulated
MyoF 3	Sap18	0.481	0.115	-0.376298	1.50948e-28	Down-regulated
MyoF 3	Ifitm1	0.981	0.997	0.471447	1.70612e-28	Up-regulated
MyoF 3	Gm9493	0.411	0.669	0.427183	3.38206e-27	Up-regulated
MyoF 3	Bmp4	0.974	0.854	-0.440374	7.02709e-27	Down-regulated
MyoF 3	Rps3a1	0.997	1	0.343561	2.82565e-25	Up-regulated
MyoF 3	Mmp2	0.76	0.901	0.449886	2.89668e-25	Up-regulated
MyoF 3	Sod3	0.371	0.672	0.515491	4.22698e-25	Up-regulated
MyoF 3	Rpl15	0.984	0.96	-0.334154	8.74662e-25	Down-regulated
MyoF 3	Crip1	0.883	0.709	-0.6165	1.85251e-24	Down-regulated
MyoF 3	Lgmn	0.545	0.786	0.509473	3.8129e-24	Up-regulated
MyoF 3	Tuba1a	0.995	0.95	-0.381501	3.87529e-24	Down-regulated
MyoF 3	Tmem176a	0.908	0.972	0.545899	5.79938e-24	Up-regulated
MyoF 3	Cav1	0.86	0.607	-0.532232	9.70328e-24	Down-regulated
MyoF 3	Ifitm2	1	1	0.355884	4.40171e-23	Up-regulated
MyoF 3	Nbl1	0.979	0.994	0.544291	6.39194e-23	Up-regulated
MyoF 3	Rpl13a	1	1	0.304771	2.13116e-22	Up-regulated
MyoF 3	Qpct	0.329	0.05	-0.341178	2.38524e-22	Down-regulated
MyoF 3	Pecam1	0.01	0.195	0.183287	3.50337e-22	Up-regulated
MyoF 3	Ifngr1	0.442	0.607	0.455562	1.02176e-21	Up-regulated
MyoF 3	Anxa1	0.888	0.632	-0.39875	3.02984e-21	Down-regulated
MyoF 3	Arpc1b	0.755	0.879	0.403349	4.26916e-21	Up-regulated
MyoF 3	Cd302	0.422	0.706	0.439373	6.58937e-21	Up-regulated
MyoF 3	2020-09-07	0.925	0.737	-0.370826	1.31211e-19	Down-regulated
MyoF 3	mt-Atp6	0.905	0.954	0.587516	4.62597e-19	Up-regulated
MyoF 3	Cxcl5	0.003	0.142	0.371197	1.05832e-18	Up-regulated
MyoF 3	Ggt5	0.335	0.554	0.372052	4.79386e-18	Up-regulated
MyoF 3	Malat1	1	1	-0.20145	1.53379e-17	Down-regulated
MyoF 3	Rps9	1	0.997	0.311335	1.82585e-17	Up-regulated
MyoF 3	Rpl9-ps6	0.342	0.579	0.328553	2.72637e-17	Up-regulated
MyoF 3	Timp3	0.319	0.477	0.611959	2.84996e-17	Up-regulated
MyoF 3	Lsm7	0.25	0.031	-0.230576	5.03938e-17	Down-regulated
MyoF 3	Mxra8	0.554	0.743	0.38139	5.40068e-17	Up-regulated
MyoF 3	mt-Nd1	0.751	0.882	0.471037	8.33592e-17	Up-regulated
MyoF 3	Wif1	0.193	0.44	0.481354	1.13261e-16	Up-regulated
MyoF 3	Vim	0.973	0.879	-0.343748	1.28459e-16	Down-regulated
MyoF 3	Gm10073	0.77	0.517	-0.374653	1.32189e-16	Down-regulated
MyoF 3	Rpl3	0.997	1	0.293908	1.61246e-16	Up-regulated
MyoF 3	Cxcl13	0.1	0.341	0.480938	1.748e-16	Up-regulated
MyoF 3	Gm10250	0.062	0.269	0.234859	2.78369e-16	Up-regulated
MyoF 3	Anxa2	0.97	0.858	-0.343225	4.08087e-16	Down-regulated
MyoF 3	Ly6c1	0.305	0.563	0.577677	6.06214e-16	Up-regulated
MyoF 3	Iigp1	0.101	0.334	0.590551	1.46504e-15	Up-regulated
MyoF 3	Jund	0.986	0.92	-0.356324	2.07348e-15	Down-regulated
MyoF 3	Ctsd	0.493	0.684	0.360911	2.17242e-15	Up-regulated
MyoF 3	Psap	0.703	0.854	0.349502	2.36545e-15	Up-regulated
MyoF 3	Mafb	0.097	0.316	0.338719	2.99719e-15	Up-regulated
MyoF 3	Rpl18a	1	1	0.252191	5.06595e-15	Up-regulated
MyoF 3	Egr1	0.821	0.573	-0.374536	9.31528e-15	Down-regulated
MyoF 3	Rps11	0.995	1	0.266496	2.33352e-14	Up-regulated
MyoF 3	Gm7676	0.031	0.201	0.173108	3.45948e-14	Up-regulated
MyoF 3	F3	0.864	0.678	-0.434787	4.21205e-14	Down-regulated
MyoF 3	S100a6	0.999	1	-0.342725	4.48178e-14	Down-regulated
MyoF 3	Wbp5	0.754	0.848	0.364231	8.56623e-14	Up-regulated
MyoF 3	mt-Co3	0.678	0.805	0.684244	8.7643e-14	Up-regulated
MyoF 3	mt-Co1	0.89	0.95	0.485154	1.04146e-13	Up-regulated
MyoF 3	mt-Cytb	0.961	0.963	0.376034	1.45182e-13	Up-regulated
MyoF 3	Chrdl2	0	0.093	0.17299	1.4952e-13	Up-regulated
MyoF 3	Rps3	1	0.997	0.271436	1.54071e-13	Up-regulated
MyoF 3	Tmem176b	0.975	0.991	0.362788	1.55672e-13	Up-regulated
MyoF 3	Rps14	1	0.997	0.265611	1.80523e-13	Up-regulated
MyoF 3	Cygb	0.641	0.796	0.377711	1.91013e-13	Up-regulated
MyoF 3	Crip2	0.757	0.48	-0.306938	1.92956e-13	Down-regulated
MyoF 3	Mfap4	0.306	0.563	0.511182	6.35475e-13	Up-regulated
MyoF 3	Ccdc80	0.239	0.44	0.370872	6.51039e-13	Up-regulated
MyoF 3	Cebpb	0.604	0.799	0.408905	7.70017e-13	Up-regulated
MyoF 3	Prelp	0.523	0.567	0.284534	9.13932e-13	Up-regulated
MyoF 3	Postn	0.855	0.647	-0.357075	1.08507e-12	Down-regulated
MyoF 3	Nr3c1	0.62	0.344	-0.321433	1.57726e-12	Down-regulated
MyoF 3	Cxcl14	0.455	0.616	0.543695	1.65921e-12	Up-regulated
MyoF 3	Psmb8	0.407	0.616	0.350054	1.67488e-12	Up-regulated
MyoF 3	Pdlim1	0.778	0.545	-0.340562	1.76357e-12	Down-regulated
MyoF 3	Ctsk	0.326	0.529	0.338783	2.00371e-12	Up-regulated
MyoF 3	Rpl6	0.995	0.981	-0.232003	2.10092e-12	Down-regulated
MyoF 3	Cav2	0.458	0.198	-0.290024	2.69913e-12	Down-regulated
MyoF 3	Rpl6l	0.454	0.672	0.295287	3.18872e-12	Up-regulated
MyoF 3	Chl1	0.005	0.118	0.158683	3.25048e-12	Up-regulated
MyoF 3	H2-Q6	0.022	0.158	0.192003	3.62271e-12	Up-regulated
MyoF 3	Cox4i1	0.955	0.969	0.303385	4.04089e-12	Up-regulated
MyoF 3	Eva1b	0.759	0.83	0.349129	4.71778e-12	Up-regulated
MyoF 3	Zbp1	0.069	0.248	0.2641	5.32616e-12	Up-regulated
MyoF 3	Fn1	0.755	0.805	0.357532	6.36636e-12	Up-regulated
MyoF 3	Pmepa1	0.52	0.635	0.356529	9.14736e-12	Up-regulated
MyoF 3	Xist	0.695	0.82	0.346989	1.01186e-11	Up-regulated
MyoF 3	Pam16	0.262	0.059	-0.206037	1.01317e-11	Down-regulated
MyoF 3	Eef1a1	1	0.997	0.243332	1.3596e-11	Up-regulated
MyoF 3	Rps19	1	1	0.238587	1.51647e-11	Up-regulated
MyoF 3	Atp6v0b	0.554	0.647	0.291988	1.65454e-11	Up-regulated
MyoF 3	Tnfrsf1a	0.311	0.474	0.312513	2.8663e-11	Up-regulated
MyoF 3	Ndufs2	0.521	0.647	0.356733	4.13206e-11	Up-regulated
MyoF 3	Mmp14	0.564	0.613	0.296434	5.21345e-11	Up-regulated
MyoF 3	Bgn	0.979	0.975	0.344574	6.83406e-11	Up-regulated
MyoF 3	Ccl7	0.099	0.288	0.751136	7.04612e-11	Up-regulated
MyoF 3	Rpl23a-ps3	0.521	0.715	0.304442	7.14711e-11	Up-regulated
MyoF 3	Mt1	0.416	0.656	0.495842	8.50815e-11	Up-regulated
MyoF 3	Lrp1	0.276	0.43	0.325509	9.35751e-11	Up-regulated
MyoF 3	Ctsl	0.835	0.901	0.301213	1.21266e-10	Up-regulated
MyoF 3	Filip1l	0.755	0.505	-0.26179	1.29317e-10	Down-regulated
MyoF 3	Pde10a	0.047	0.192	0.288821	1.33921e-10	Up-regulated
MyoF 3	Lgals9	0.555	0.687	0.319165	1.38613e-10	Up-regulated
MyoF 3	H2afj	0.429	0.641	0.312143	1.66527e-10	Up-regulated
MyoF 3	Mt2	0.202	0.356	0.468003	1.74936e-10	Up-regulated
MyoF 3	Cnpy2	0.51	0.672	0.297583	1.76883e-10	Up-regulated
MyoF 3	Tgm2	0.543	0.69	0.343539	1.78699e-10	Up-regulated
MyoF 3	Rps23	1	1	0.213257	1.79952e-10	Up-regulated
MyoF 3	Litaf	0.507	0.61	0.306316	2.80276e-10	Up-regulated
MyoF 3	Rpl13a-ps1	0.008	0.115	0.122679	2.8117e-10	Up-regulated
MyoF 3	Ccl2	0.035	0.186	0.240068	2.9261e-10	Up-regulated
MyoF 3	Msc	0.113	0.288	0.368583	3.1183e-10	Up-regulated
MyoF 3	C1s1	0.748	0.858	0.309587	3.14295e-10	Up-regulated
MyoF 3	Tm4sf1	0.695	0.44	-0.280821	3.18018e-10	Down-regulated
MyoF 3	Pdpn	0.433	0.548	0.268978	3.19973e-10	Up-regulated
MyoF 3	Gnai1	0.737	0.536	-0.331995	3.28852e-10	Down-regulated
MyoF 3	Hsbp1	0.696	0.808	0.303695	3.85132e-10	Up-regulated
MyoF 3	Ppp1r14a	0.646	0.755	0.371673	5.1778e-10	Up-regulated
MyoF 3	Aspn	0.77	0.567	-0.418174	8.48446e-10	Down-regulated
MyoF 3	Kcnj8	0.218	0.39	0.375935	1.01515e-09	Up-regulated
MyoF 3	Fbln7	0.087	0.26	0.252163	1.30264e-09	Up-regulated
MyoF 3	Pmp22	0.877	0.681	-0.249709	1.30346e-09	Down-regulated
MyoF 3	Tspan4	0.22	0.418	0.287313	1.69462e-09	Up-regulated
MyoF 3	Psme2b	0.108	0.297	0.203191	2.39639e-09	Up-regulated
MyoF 3	Plpp3	0.403	0.613	0.349825	2.57169e-09	Up-regulated
MyoF 3	Ldha	0.837	0.892	0.335203	2.92764e-09	Up-regulated
MyoF 3	Apoe	0.16	0.362	0.445958	2.93033e-09	Up-regulated
MyoF 3	Rpl26	0.999	1	0.218767	3.64091e-09	Up-regulated
MyoF 3	Eif3j1	0.333	0.13	-0.230381	6.26094e-09	Down-regulated
MyoF 3	1810009A15Rik	0.096	0	-0.102243	6.27436e-09	Down-regulated
MyoF 3	Rpl14	0.999	1	0.229889	6.63757e-09	Up-regulated
MyoF 3	Rpl13-ps3	0.575	0.749	0.261741	9.90532e-09	Up-regulated
MyoF 3	Grcc10	0.502	0.266	-0.2511	1.08164e-08	Down-regulated
MyoF 3	F2r	0.39	0.585	0.29267	1.23883e-08	Up-regulated
MyoF 3	Crispld2	0.645	0.706	0.29773	1.30235e-08	Up-regulated
MyoF 3	Serping1	0.878	0.95	0.291767	1.47847e-08	Up-regulated
MyoF 3	Igsf10	0.451	0.22	-0.237647	2.47988e-08	Down-regulated
MyoF 3	Actg1	0.991	0.975	-0.190184	2.52698e-08	Down-regulated
MyoF 3	Hnrnpa3	0.82	0.632	-0.260451	2.79562e-08	Down-regulated
MyoF 3	Rps13	0.975	0.991	0.24069	2.91868e-08	Up-regulated
MyoF 3	mt-Co2	0.329	0.452	0.456103	2.94594e-08	Up-regulated
MyoF 3	Rock2	0.48	0.248	-0.21005	3.61493e-08	Down-regulated
MyoF 3	Prdx1	0.617	0.724	0.35319	3.77653e-08	Up-regulated
MyoF 3	Rps20	0.942	0.978	0.271705	3.98474e-08	Up-regulated
MyoF 3	Rps29	0.994	0.985	-0.17164	4.26743e-08	Down-regulated
MyoF 3	Rpl27a	0.995	1	0.199203	4.6785e-08	Up-regulated
MyoF 3	Mgat4a	0.045	0.18	0.160649	4.71301e-08	Up-regulated
MyoF 3	Rpl18	0.988	0.991	0.247433	4.92982e-08	Up-regulated
MyoF 3	Gpx1	0.664	0.811	0.297814	6.89976e-08	Up-regulated
MyoF 3	Kif5b	0.633	0.396	-0.240625	8.43788e-08	Down-regulated
MyoF 3	Rpl8	0.999	0.997	0.212727	9.41936e-08	Up-regulated
MyoF 3	Hist1h2bc	0.42	0.576	0.328439	1.15901e-07	Up-regulated
MyoF 3	Mgll	0.396	0.183	-0.233515	1.53162e-07	Down-regulated
MyoF 3	Cst3	1	0.994	0.299158	2.64149e-07	Up-regulated
MyoF 3	Il34	0.281	0.412	0.288894	3.02264e-07	Up-regulated
MyoF 3	Olfml3	0.291	0.433	0.278309	3.50451e-07	Up-regulated
MyoF 3	Rps5	0.999	1	0.203958	3.97108e-07	Up-regulated
MyoF 3	Igf1	0.265	0.418	0.313004	4.29544e-07	Up-regulated
MyoF 3	Hexa	0.311	0.477	0.2434	4.56016e-07	Up-regulated
MyoF 3	Prdx2	0.741	0.833	0.257927	6.08731e-07	Up-regulated
MyoF 3	Naca	0.964	0.985	0.225831	6.57799e-07	Up-regulated
MyoF 3	Cox7a2l	0.633	0.731	0.267081	6.61981e-07	Up-regulated
MyoF 3	Pqlc1	0.2	0.341	0.240515	6.8164e-07	Up-regulated
MyoF 3	Timp1	0.23	0.362	0.358879	6.84373e-07	Up-regulated
MyoF 3	Atp2a2	0.205	0.341	0.232656	7.62654e-07	Up-regulated
MyoF 3	Lhfp	0.75	0.827	0.24808	7.73304e-07	Up-regulated
MyoF 3	Rpl19	0.991	0.997	0.212065	7.74602e-07	Up-regulated
MyoF 3	Npc2	0.665	0.802	0.258052	8.20958e-07	Up-regulated
MyoF 3	Clec3b	0.646	0.443	-0.367271	8.70621e-07	Down-regulated
MyoF 3	Stat1	0.141	0.3	0.285047	9.18651e-07	Up-regulated
MyoF 3	Lamp2	0.593	0.752	0.273499	9.25881e-07	Up-regulated
MyoF 3	Ypel3	0.48	0.591	0.259846	9.69773e-07	Up-regulated
MyoF 3	C1ra	0.525	0.684	0.253979	1.06924e-06	Up-regulated
MyoF 3	Paip2	0.567	0.601	0.212332	1.09253e-06	Up-regulated
MyoF 3	Gm17541	0.01	0.099	0.106428	1.14489e-06	Up-regulated
MyoF 3	Arpc1a	0.259	0.288	0.141585	1.21678e-06	Up-regulated
MyoF 3	Pfdn5	0.891	0.923	0.267053	1.31879e-06	Up-regulated
MyoF 3	Rpl10-ps3	0.406	0.545	0.214788	1.49487e-06	Up-regulated
MyoF 3	Trf	0.084	0.223	0.208051	1.60735e-06	Up-regulated
MyoF 3	Rrbp1	0.805	0.613	-0.124786	1.6328e-06	Down-regulated
MyoF 3	Dad1	0.839	0.913	0.246928	1.99109e-06	Up-regulated
MyoF 3	Gpx4	0.927	0.932	0.22088	2.08866e-06	Up-regulated
MyoF 3	Fos	0.863	0.755	-0.496564	2.11537e-06	Down-regulated
MyoF 3	Rps15a	0.965	0.972	0.265705	2.18439e-06	Up-regulated
MyoF 3	Rpl24	0.991	0.991	0.218602	2.32513e-06	Up-regulated
MyoF 3	Sfrp1	0.118	0.291	0.208499	2.59333e-06	Up-regulated
MyoF 3	Ppib	0.831	0.889	0.252592	2.81328e-06	Up-regulated
MyoF 3	Rpl10a	0.97	0.991	0.221833	2.82448e-06	Up-regulated
MyoF 3	Adamdec1	0.962	0.985	0.36798	2.87966e-06	Up-regulated
MyoF 3	Enho	0.689	0.693	0.252849	3.04415e-06	Up-regulated
MyoF 3	Swi5	0.652	0.706	0.230227	3.16939e-06	Up-regulated
MyoF 3	Il1rl1	0.003	0.071	0.131967	3.23794e-06	Up-regulated
MyoF 3	Usp50	0.327	0.139	-0.194492	3.3078e-06	Down-regulated
MyoF 3	Rps16	1	1	0.186144	3.51517e-06	Up-regulated
MyoF 3	H1fx	0.208	0.378	0.257164	4.05304e-06	Up-regulated
MyoF 3	Spcs1	0.582	0.644	0.224757	4.75695e-06	Up-regulated
MyoF 3	Btg2	0.711	0.502	-0.274518	6.21324e-06	Down-regulated
MyoF 3	Calr	0.739	0.827	0.280509	6.95393e-06	Up-regulated
MyoF 3	Rpl34	0.975	0.997	0.198206	7.05396e-06	Up-regulated
MyoF 3	C1qtnf3	0.223	0.071	-0.246359	7.06275e-06	Down-regulated
MyoF 3	Eif1	0.999	0.994	0.205332	7.24387e-06	Up-regulated
MyoF 3	Ndufa11	0.62	0.669	0.215	1.08013e-05	Up-regulated
MyoF 3	Uqcrh	0.702	0.833	0.252612	1.09554e-05	Up-regulated
MyoF 3	Mtch1	0.589	0.678	0.241427	1.36166e-05	Up-regulated
MyoF 3	Rps15	0.988	0.994	0.221984	1.39723e-05	Up-regulated
MyoF 3	Rps6	0.999	0.997	0.189807	1.41571e-05	Up-regulated
MyoF 3	Il1r1	0.108	0.241	0.194081	1.50586e-05	Up-regulated
MyoF 3	C4b	0.029	0.127	0.140988	1.53785e-05	Up-regulated
MyoF 3	Rpl5	0.785	0.842	0.261521	1.57193e-05	Up-regulated
MyoF 3	Slc3a2	0.211	0.35	0.23416	1.73297e-05	Up-regulated
MyoF 3	Ubb	1	1	0.19564	1.75041e-05	Up-regulated
MyoF 3	Nkx2-3	0.682	0.693	0.218518	1.76462e-05	Up-regulated
MyoF 3	Manf	0.669	0.786	0.289447	1.79594e-05	Up-regulated
MyoF 3	Cdc42ep3	0.495	0.294	-0.274624	2.33351e-05	Down-regulated
MyoF 3	Fgl2	0.486	0.282	-0.26111	2.41703e-05	Down-regulated
MyoF 3	B630005N14Rik	0.029	0.133	0.121283	2.45014e-05	Up-regulated
MyoF 3	Ndufa4	0.698	0.78	0.256411	2.4811e-05	Up-regulated
MyoF 3	Pfdn2	0.398	0.443	0.154299	2.53604e-05	Up-regulated
MyoF 3	Eif3k	0.79	0.833	0.23801	2.85287e-05	Up-regulated
MyoF 3	Hspa8	0.977	0.997	0.238664	3.24074e-05	Up-regulated
MyoF 3	Lamb1	0.593	0.663	0.24081	3.25268e-05	Up-regulated
MyoF 3	Rps10	0.93	0.947	0.241345	3.29725e-05	Up-regulated
MyoF 3	Psmb9	0.195	0.35	0.226419	3.64457e-05	Up-regulated
MyoF 3	Rsrp1	0.77	0.836	0.236552	4.19367e-05	Up-regulated
MyoF 3	Fibin	0.632	0.433	-0.293017	4.30046e-05	Down-regulated
MyoF 3	Emp1	0.335	0.155	-0.211769	4.64518e-05	Down-regulated
MyoF 3	Btf3	0.863	0.907	0.24248	4.64861e-05	Up-regulated
MyoF 3	Rps17	0.961	0.988	0.200493	4.67442e-05	Up-regulated
MyoF 3	Emilin1	0.502	0.604	0.276519	4.81116e-05	Up-regulated
MyoF 3	Hist2h2aa1	0.117	0.015	-0.111174	5.06557e-05	Down-regulated
MyoF 3	Tonsl	0.472	0.449	0.113132	5.09807e-05	Up-regulated
MyoF 3	Sparcl1	0.629	0.433	-0.11967	5.09885e-05	Down-regulated
MyoF 3	Ednra	0.387	0.514	0.22835	5.35337e-05	Up-regulated
MyoF 3	Lgi2	0.027	0.121	0.14879	5.45031e-05	Up-regulated
MyoF 3	Chchd2	0.953	0.96	0.21998	6.16195e-05	Up-regulated
MyoF 3	H2-Q10	0.023	0.115	0.142248	6.62223e-05	Up-regulated
MyoF 3	Lyz2	0.023	0.108	0.142069	6.96912e-05	Up-regulated
MyoF 3	Tmbim6	0.76	0.827	0.217892	7.90162e-05	Up-regulated
MyoF 3	Rpl28	0.946	0.978	0.206049	8.54048e-05	Up-regulated
MyoF 3	Sub1	0.437	0.523	0.213088	8.6084e-05	Up-regulated
MyoF 3	Irf8	0.22	0.337	0.226973	8.61383e-05	Up-regulated
MyoF 3	Lnp	0.165	0.043	-0.119116	8.73148e-05	Down-regulated
MyoF 3	Lgals3bp	0.346	0.464	0.221801	8.78842e-05	Up-regulated
MyoF 3	Sod2	0.377	0.415	0.209013	8.82871e-05	Up-regulated
MyoF 3	Ugcg	0.025	0.111	0.122259	9.12734e-05	Up-regulated
MyoF 3	Rps27a	0.994	0.997	0.190954	9.79632e-05	Up-regulated
MyoF 3	Capzb	0.837	0.867	0.220865	0.000105999	Up-regulated
MyoF 3	H2afv	0.494	0.579	0.211524	0.000111451	Up-regulated
MyoF 3	Ccl11	0.077	0.204	0.384099	0.000129057	Up-regulated
MyoF 3	Gm6133	0.162	0.04	-0.130988	0.000134237	Down-regulated
MyoF 3	Mdk	0.135	0.235	0.266593	0.000138512	Up-regulated
MyoF 3	C1qtnf6	0.102	0.217	0.167521	0.000147745	Up-regulated
MyoF 3	Selk	0.914	0.935	0.217725	0.000148168	Up-regulated
MyoF 3	Ltbr	0.156	0.276	0.180191	0.000148476	Up-regulated
MyoF 3	Ctsz	0.575	0.678	0.244415	0.000165963	Up-regulated
MyoF 3	Cplx2	0.193	0.068	-0.112892	0.00016718	Down-regulated
MyoF 3	G0s2	0.243	0.26	0.13747	0.000168357	Up-regulated
MyoF 3	Klf6	0.429	0.241	-0.163193	0.000175666	Down-regulated
MyoF 3	Sdf4	0.401	0.498	0.199992	0.000177083	Up-regulated
MyoF 3	Lgals3	0.27	0.115	-0.229467	0.000183312	Down-regulated
MyoF 3	Lrrc58	0.275	0.412	0.188383	0.00019402	Up-regulated
MyoF 3	Dstn	0.952	0.864	-0.171246	0.000200232	Down-regulated
MyoF 3	Idi1	0.327	0.167	-0.127878	0.000204467	Down-regulated
MyoF 3	Zfp36l1	0.486	0.647	0.251596	0.000209303	Up-regulated
MyoF 3	Sv2b	0.026	0.121	0.110588	0.000220269	Up-regulated
MyoF 3	Pdgfra	0.656	0.718	0.229291	0.000221612	Up-regulated
MyoF 3	Col1a1	0.949	0.969	0.246167	0.000248586	Up-regulated
MyoF 3	Rps4x	0.997	0.994	0.196313	0.000263947	Up-regulated
MyoF 3	Penk	0.102	0.012	-0.13571	0.000289445	Down-regulated
MyoF 3	Dcn	0.975	0.929	-0.274949	0.000290903	Down-regulated
MyoF 3	Efemp1	0.839	0.675	-0.160634	0.000297422	Down-regulated
MyoF 3	Bst2	0.52	0.604	0.266632	0.000297678	Up-regulated
MyoF 3	Arhgap20	0.165	0.043	-0.138628	0.00030488	Down-regulated
MyoF 3	Dynlrb1	0.821	0.845	0.202095	0.00030929	Up-regulated
MyoF 3	Rpl22	0.817	0.895	0.209136	0.000323968	Up-regulated
MyoF 3	Lama4	0.376	0.492	0.237021	0.000330546	Up-regulated
MyoF 3	Minos1	0.855	0.889	0.239573	0.000356958	Up-regulated
MyoF 3	Rps26-ps1	0.135	0.282	0.165564	0.000360032	Up-regulated
MyoF 3	Glmp	0.307	0.387	0.173137	0.000360614	Up-regulated
MyoF 3	Ndufb5	0.497	0.461	0.102382	0.00036824	Up-regulated
MyoF 3	Gm9780	0.208	0.077	-0.110793	0.000369338	Down-regulated
MyoF 3	Msmo1	0.451	0.266	-0.231397	0.000424004	Down-regulated
MyoF 3	Tmem59	0.813	0.876	0.206715	0.000429359	Up-regulated
MyoF 3	Psmb1	0.709	0.78	0.236984	0.00043648	Up-regulated
MyoF 3	Sdc1	0.025	0.108	0.148718	0.000438589	Up-regulated
MyoF 3	Tmed3	0.485	0.601	0.222335	0.000477095	Up-regulated
MyoF 3	Tspan6	0.412	0.542	0.258307	0.00051175	Up-regulated
MyoF 3	Trp53i11	0.097	0.207	0.207556	0.000519871	Up-regulated
MyoF 3	Atp5d	0.696	0.737	0.194107	0.000531289	Up-regulated
MyoF 3	Bloc1s1	0.446	0.26	-0.175062	0.000544536	Down-regulated
MyoF 3	Mmp10	0.161	0.22	0.514605	0.000572441	Up-regulated
MyoF 3	C3	0.048	0.155	0.132773	0.000612892	Up-regulated
MyoF 3	Rpsa	0.934	0.929	0.223287	0.000622476	Up-regulated
MyoF 3	Rdh10	0.42	0.48	0.224722	0.0006681	Up-regulated
MyoF 3	3632451O06Rik	0.109	0.201	0.162935	0.000764973	Up-regulated
MyoF 3	Sdf2l1	0.218	0.344	0.226875	0.000775191	Up-regulated
MyoF 3	Rps25	0.96	0.944	0.182656	0.000777675	Up-regulated
MyoF 3	Dnajc3	0.549	0.601	0.19612	0.000788575	Up-regulated
MyoF 3	mt-Atp8	0.125	0.025	-0.100606	0.000842411	Down-regulated
MyoF 3	Herpud1	0.237	0.319	0.183885	0.000945397	Up-regulated
MyoF 3	Col1a2	0.97	0.981	0.209111	0.000970411	Up-regulated
MyoF 3	Id3	0.939	0.963	0.364041	0.000982364	Up-regulated
MyoF 3	Pfn1	0.974	0.985	0.227533	0.00102951	Up-regulated
MyoF 3	Rhoc	0.741	0.768	0.207164	0.00106565	Up-regulated
MyoF 3	Ahnak	0.551	0.362	-0.184154	0.00116266	Down-regulated
MyoF 3	Trp53inp2	0.061	0.176	0.127251	0.00120296	Up-regulated
MyoF 3	Nfic	0.399	0.235	-0.120167	0.00123114	Down-regulated
MyoF 3	Znrf1	0.137	0.251	0.185778	0.00123667	Up-regulated
MyoF 3	1810058I24Rik	0.422	0.471	0.155275	0.00128816	Up-regulated
MyoF 3	Ubxn1	0.481	0.542	0.179901	0.00131	Up-regulated
MyoF 3	Srp14	0.615	0.669	0.222604	0.00133495	Up-regulated
MyoF 3	Tgfbr2	0.323	0.412	0.192946	0.00140978	Up-regulated
MyoF 3	Atp6v1f	0.623	0.7	0.216725	0.00159218	Up-regulated
MyoF 3	Tmem50a	0.613	0.678	0.196019	0.00160709	Up-regulated
MyoF 3	Itm2c	0.693	0.774	0.204938	0.00161445	Up-regulated
MyoF 3	Ptpn1	0.143	0.245	0.157712	0.00185896	Up-regulated
MyoF 3	Tsc22d1	0.808	0.901	0.304228	0.0019664	Up-regulated
MyoF 3	2410015M20Rik	0.451	0.495	0.163402	0.00199169	Up-regulated
MyoF 3	Arf5	0.706	0.762	0.205783	0.00207586	Up-regulated
MyoF 3	Calm2	0.964	0.889	-0.137505	0.00217277	Down-regulated
MyoF 3	Rpl7	0.994	0.994	0.199037	0.00221136	Up-regulated
MyoF 3	Mfge8	0.555	0.65	0.246581	0.0023162	Up-regulated
MyoF 3	Lsp1	0.536	0.585	0.231465	0.00232879	Up-regulated
MyoF 3	Eif5a	0.905	0.941	0.221657	0.00236624	Up-regulated
MyoF 3	AW112010	0.363	0.461	0.383619	0.00244556	Up-regulated
MyoF 3	Aprt	0.393	0.44	0.169134	0.00245104	Up-regulated
MyoF 3	Creb5	0.109	0.019	-0.105095	0.00245771	Down-regulated
MyoF 3	Gstm1	0.721	0.548	-0.207132	0.00260242	Down-regulated
MyoF 3	Tubb6	0.573	0.399	-0.107848	0.00260315	Down-regulated
MyoF 3	Dhrs3	0.188	0.307	0.18531	0.00276015	Up-regulated
MyoF 3	Bsg	0.809	0.861	0.183871	0.00279908	Up-regulated
MyoF 3	Atox1	0.602	0.653	0.18266	0.00284966	Up-regulated
MyoF 3	Ctsa	0.192	0.303	0.182188	0.00296679	Up-regulated
MyoF 3	Pdia6	0.767	0.796	0.20223	0.00309118	Up-regulated
MyoF 3	2020-09-04	0.842	0.858	0.18609	0.00312995	Up-regulated
MyoF 3	St3gal1	0.101	0.214	0.148585	0.00318963	Up-regulated
MyoF 3	Srp9	0.416	0.458	0.164708	0.00326716	Up-regulated
MyoF 3	Bmp7	0.45	0.551	0.207148	0.00347746	Up-regulated
MyoF 3	Gng5	0.8	0.848	0.17498	0.00395208	Up-regulated
MyoF 3	Gsn	0.935	0.879	-0.264312	0.00407909	Down-regulated
MyoF 3	Timp2	0.773	0.824	0.194734	0.00424532	Up-regulated
MyoF 3	Ssr4	0.514	0.539	0.164645	0.00460069	Up-regulated
MyoF 3	Aard	0.541	0.362	-0.163653	0.0047408	Down-regulated
MyoF 3	Bmp2	0.423	0.251	-0.184687	0.00503018	Down-regulated
MyoF 3	Rpl35a	0.996	0.991	0.158082	0.00509054	Up-regulated
MyoF 3	Nrg1	0.087	0.164	0.173366	0.00510856	Up-regulated
MyoF 3	Igfbp6	0.209	0.08	-0.166233	0.00537575	Down-regulated
MyoF 3	Rbm8a2	0.122	0.028	-0.100195	0.00551889	Down-regulated
MyoF 3	Imp3	0.344	0.368	0.144099	0.00560431	Up-regulated
MyoF 3	Rpl36	0.984	0.985	0.183545	0.00572616	Up-regulated
MyoF 3	Rpl39	0.502	0.489	0.272375	0.00598106	Up-regulated
MyoF 3	Gucy1a3	0.34	0.186	-0.133742	0.00605982	Down-regulated
MyoF 3	Dazap2	0.328	0.409	0.207439	0.00610256	Up-regulated
MyoF 3	Chmp2a	0.562	0.536	0.109825	0.00613692	Up-regulated
MyoF 3	Thbd	0.787	0.765	0.185789	0.00621337	Up-regulated
MyoF 3	D8Ertd738e	0.716	0.768	0.197553	0.00624527	Up-regulated
MyoF 3	Arpc3	0.61	0.693	0.201251	0.00664867	Up-regulated
MyoF 3	Thbs1	0.233	0.238	0.121147	0.00672277	Up-regulated
MyoF 3	Marcksl1	0.248	0.39	0.195185	0.00677608	Up-regulated
MyoF 3	Ifi47	0.099	0.223	0.156127	0.00716363	Up-regulated
MyoF 3	Cd34	0.165	0.053	-0.120613	0.00725133	Down-regulated
MyoF 3	Nedd4	0.796	0.638	-0.12474	0.00726766	Down-regulated
MyoF 3	Dcun1d5	0.35	0.39	0.129372	0.00826531	Up-regulated
MyoF 3	Rpl37a	0.996	1	0.167302	0.00832471	Up-regulated
MyoF 3	Lamc1	0.389	0.452	0.17943	0.008545	Up-regulated
MyoF 3	Atp6v0e	0.649	0.703	0.210175	0.00910928	Up-regulated
MyoF 3	Copz1	0.319	0.402	0.176889	0.00934674	Up-regulated
MyoF 3	Rnase4	0.756	0.774	0.177378	0.00940561	Up-regulated
MyoF 3	Mien1	0.397	0.446	0.157939	0.00946364	Up-regulated
MyoF 3	Ergic3	0.582	0.638	0.171498	0.00954911	Up-regulated
MyoF 3	Smoc1	0.031	0.118	0.104318	0.00961498	Up-regulated
MyoF 3	Ost4	0.712	0.82	0.188903	0.00962152	Up-regulated
MyoF 3	Grina	0.152	0.269	0.154567	0.0101499	Up-regulated
MyoF 3	Prdx5	0.582	0.672	0.205574	0.0103513	Up-regulated
MyoF 3	Ier5	0.442	0.272	-0.18878	0.0106635	Down-regulated
MyoF 3	Gulp1	0.263	0.133	-0.108172	0.0108732	Down-regulated
MyoF 3	Rplp1	0.979	0.988	0.17961	0.0109909	Up-regulated
MyoF 3	Cbr1	0.206	0.276	0.135105	0.0110077	Up-regulated
MyoF 3	Rab7	0.56	0.598	0.166512	0.0113528	Up-regulated
MyoF 3	Ntf3	0.147	0.046	-0.108268	0.0113659	Down-regulated
MyoF 3	Sf3b6	0.412	0.452	0.138241	0.0120433	Up-regulated
MyoF 3	Myd88	0.123	0.223	0.174608	0.0121215	Up-regulated
MyoF 3	Smc6	0.355	0.198	-0.167393	0.0123806	Down-regulated
MyoF 3	Capns1	0.896	0.947	0.21991	0.0125264	Up-regulated
MyoF 3	Rps18	1	1	0.145634	0.0135678	Up-regulated
MyoF 3	Tpt1	0.973	0.975	0.18115	0.0141848	Up-regulated
MyoF 3	Psmb10	0.454	0.542	0.210437	0.0155503	Up-regulated
MyoF 3	Cstb	0.659	0.715	0.220949	0.0155742	Up-regulated
MyoF 3	Fhl1	0.938	0.916	0.213764	0.0161903	Up-regulated
MyoF 3	Chst1	0.266	0.381	0.199404	0.0165906	Up-regulated
MyoF 3	Tomm20	0.444	0.471	0.149446	0.016823	Up-regulated
MyoF 3	Negr1	0.189	0.071	-0.124898	0.0170166	Down-regulated
MyoF 3	Runx1	0.128	0.192	0.117257	0.0177003	Up-regulated
MyoF 3	C1qtnf2	0.512	0.341	-0.149347	0.017859	Down-regulated
MyoF 3	Gabarapl1	0.173	0.279	0.169358	0.0185178	Up-regulated
MyoF 3	Rtn4	0.735	0.579	-0.170902	0.0188233	Down-regulated
MyoF 3	Nae1	0.262	0.133	-0.100267	0.0190927	Down-regulated
MyoF 3	P2ry14	0.59	0.424	-0.108569	0.0191569	Down-regulated
MyoF 3	Aamp	0.39	0.455	0.164128	0.0192836	Up-regulated
MyoF 3	Pld3	0.13	0.235	0.151687	0.020125	Up-regulated
MyoF 3	Cox6b2	0.296	0.406	0.197018	0.0218686	Up-regulated
MyoF 3	Psmd4	0.481	0.505	0.144603	0.0220924	Up-regulated
MyoF 3	Eef2	0.744	0.811	0.227261	0.0233401	Up-regulated
MyoF 3	Tubb2b	0.288	0.146	-0.159952	0.0243159	Down-regulated
MyoF 3	Htra3	0.233	0.368	0.227132	0.0248575	Up-regulated
MyoF 3	Tln1	0.502	0.344	-0.102888	0.0249118	Down-regulated
MyoF 3	Rabac1	0.811	0.793	0.150553	0.0251597	Up-regulated
MyoF 3	Selenbp1	0.374	0.217	-0.177242	0.026198	Down-regulated
MyoF 3	Eif1b	0.319	0.375	0.153534	0.027895	Up-regulated
MyoF 3	Polr1d	0.518	0.508	0.114251	0.02904	Up-regulated
MyoF 3	Plbd2	0.121	0.238	0.136067	0.0292669	Up-regulated
MyoF 3	Saraf	0.585	0.641	0.178782	0.0305684	Up-regulated
MyoF 3	Scarf2	0.167	0.251	0.127329	0.0307584	Up-regulated
MyoF 3	Fam104a	0.323	0.334	0.107896	0.0309393	Up-regulated
MyoF 3	Hspe1	0.638	0.678	0.19861	0.0317541	Up-regulated
MyoF 3	Ndufa2	0.698	0.752	0.185556	0.0337547	Up-regulated
MyoF 3	Timm13	0.493	0.582	0.184962	0.0345909	Up-regulated
MyoF 3	Ppdpf	0.364	0.406	0.16193	0.0351296	Up-regulated
MyoF 3	Gm16286	0.287	0.319	0.139884	0.0374053	Up-regulated
MyoF 3	Grem1	0.025	0.093	0.118317	0.0385193	Up-regulated
MyoF 3	Oaz2	0.399	0.424	0.126399	0.0388182	Up-regulated
MyoF 3	Chkb	0.105	0.189	0.158153	0.038822	Up-regulated
MyoF 3	H2-T22	0.24	0.347	0.169871	0.0397941	Up-regulated
MyoF 3	Rpl23	0.974	0.985	0.168434	0.0398876	Up-regulated
MyoF 3	Nxf1	0.348	0.461	0.186467	0.0401406	Up-regulated
MyoF 3	Cxcl16	0.127	0.232	0.159833	0.0410704	Up-regulated
MyoF 3	Cnn3	0.602	0.628	0.151653	0.0414747	Up-regulated
MyoF 3	Tnfaip2	0.134	0.251	0.189989	0.0416187	Up-regulated
MyoF 3	Gadd45a	0.597	0.619	0.291748	0.0417388	Up-regulated
MyoF 3	Nedd8	0.721	0.789	0.189726	0.0435211	Up-regulated
MyoF 3	Atp5o	0.667	0.718	0.187099	0.0443066	Up-regulated
MyoF 3	Syt13	0.233	0.347	0.175879	0.0462736	Up-regulated
MyoF 3	Zc2hc1a	0.24	0.111	-0.132357	0.0477572	Down-regulated
MyoF 3	Usmg5	0.467	0.517	0.14544	0.0480278	Up-regulated
MyoF 3	Ctdsp2	0.2	0.337	0.150418	0.048215	Up-regulated
MyoF 3	Pomp	0.652	0.653	0.161025	0.0492112	Up-regulated
MAF 3	Uba52	0.633	0.362	-1.04574	2.16416e-20	Down-regulated
MAF 3	Ifit3	0.867	0.134	-1.72678	8.18263e-13	Down-regulated
MAF 3	Igfbp4	0.633	0.94	1.98417	1.34109e-12	Up-regulated
MAF 3	Sdc1	0.033	0.784	1.62838	7.73718e-12	Up-regulated
MAF 3	Saa3	0.033	0.784	4.20821	8.45878e-12	Up-regulated
MAF 3	Igfbp5	0.333	0.884	2.36024	2.44653e-11	Up-regulated
MAF 3	Lgi2	0	0.642	0.982982	2.85457e-09	Up-regulated
MAF 3	Isg15	0.833	0.345	-1.52143	6.14824e-09	Down-regulated
MAF 3	Sod3	0.467	0.94	1.18212	2.9677e-08	Up-regulated
MAF 3	Cxcl5	0.1	0.741	2.28015	3.36047e-08	Up-regulated
MAF 3	Ifit3b	0.567	0.047	-1.14218	3.92815e-07	Down-regulated
MAF 3	S100a10	0.933	0.375	-1.06996	1.33302e-06	Down-regulated
MAF 3	Serpina3n	0.3	0.845	1.36688	2.48544e-06	Up-regulated
MAF 3	Cmpk2	0.533	0.047	-0.551615	2.86835e-06	Down-regulated
MAF 3	Sfrp1	0.567	0.81	1.65576	9.61317e-06	Up-regulated
MAF 3	Chrdl2	0	0.513	0.923164	9.96724e-06	Up-regulated
MAF 3	Ifit1	0.767	0.267	-1.21701	1.27133e-05	Down-regulated
MAF 3	Ifitm1	0.933	0.974	0.886003	1.93981e-05	Up-regulated
MAF 3	Sp100	0.567	0.164	-0.539643	4.27066e-05	Down-regulated
MAF 3	Col18a1	0.233	0.754	1.15619	5.89223e-05	Up-regulated
MAF 3	Sod2	0.433	0.918	0.765869	6.83469e-05	Up-regulated
MAF 3	Phf20l1	0.233	0.147	-0.199713	8.05859e-05	Down-regulated
MAF 3	Gng12	0.067	0.487	0.288136	0.000113286	Up-regulated
MAF 3	Clec3b	0.733	0.246	-1.09365	0.000164563	Down-regulated
MAF 3	Fth1	1	1	0.655305	0.000309133	Up-regulated
MAF 3	Ly6e	0.933	0.849	-0.653941	0.0003615	Down-regulated
MAF 3	Usp18	0.633	0.142	-0.733834	0.00045007	Down-regulated
MAF 3	Fos	1	0.586	-1.1244	0.000474177	Down-regulated
MAF 3	Grem1	0.2	0.728	1.34567	0.000541481	Up-regulated
MAF 3	C4b	0.333	0.836	0.930165	0.000548262	Up-regulated
MAF 3	Serpina3g	0.267	0.78	0.932174	0.000607984	Up-regulated
MAF 3	Rsad2	0.4	0.03	-0.778791	0.00099802	Down-regulated
MAF 3	Fmo2	0.433	0.065	-0.667214	0.00119195	Down-regulated
MAF 3	Lcn2	0	0.418	1.467	0.00128888	Up-regulated
MAF 3	Hn1	0.533	0.284	-0.452363	0.0014227	Down-regulated
MAF 3	Cyp7b1	0	0.414	0.45316	0.00158093	Up-regulated
MAF 3	B2m	1	0.996	0.647274	0.00218291	Up-regulated
MAF 3	Qpct	0.5	0.073	-0.485448	0.00231073	Down-regulated
MAF 3	Cebpb	0.767	0.97	0.776821	0.0024468	Up-regulated
MAF 3	Hp	0	0.401	2.25265	0.0028952	Up-regulated
MAF 3	Serpine2	0.133	0.608	1.48082	0.00509	Up-regulated
MAF 3	Atp1a1	0	0.388	0.390993	0.00524329	Up-regulated
MAF 3	Phf11d	0.533	0.272	-0.650029	0.00642905	Down-regulated
MAF 3	Rpl28	0.9	0.978	0.721827	0.00701202	Up-regulated
MAF 3	H2-Q7	0.2	0.685	0.843442	0.00712208	Up-regulated
MAF 3	H6pd	0	0.379	0.393904	0.00774399	Up-regulated
MAF 3	Sphk1	0	0.375	0.430998	0.00939485	Up-regulated
MAF 3	Tmem176a	0.967	0.987	0.712797	0.0096288	Up-regulated
MAF 3	Fgf7	0.133	0.612	0.746501	0.0104884	Up-regulated
MAF 3	Spon1	0.033	0.478	0.607248	0.0119503	Up-regulated
MAF 3	Bst2	0.833	0.647	-0.803325	0.012871	Down-regulated
MAF 3	Col4a1	0.667	0.897	0.75117	0.0160359	Up-regulated
MAF 3	Slc36a2	0	0.362	0.477518	0.016662	Up-regulated
MAF 3	Xaf1	0.667	0.31	-0.517071	0.0177416	Down-regulated
MAF 3	Smim3	0.033	0.474	0.56407	0.0195533	Up-regulated
MAF 3	Gm10076	0.633	0.297	-0.565132	0.0238184	Down-regulated
MAF 3	Tppp3	0.533	0.181	-0.822433	0.0238961	Down-regulated
MAF 3	Angptl4	0.067	0.509	0.689233	0.0276597	Up-regulated
MAF 3	Ifit2	0.4	0.052	-0.518059	0.0290724	Down-regulated
MAF 3	Anxa1	0.833	0.474	-0.581468	0.032896	Down-regulated
MAF 3	Gm10073	0.533	0.418	-0.417106	0.0332032	Down-regulated
MAF 3	Ube2k	0.2	0.297	-0.20817	0.0416884	Down-regulated
MAF 3	Prdx5	0.367	0.776	0.691084	0.0445167	Up-regulated
MAF 3	Serf2	0.967	0.987	0.496984	0.0450288	Up-regulated
MAF 3	Ly6a	1	0.957	-0.674209	0.0472555	Down-regulated
MyoF 2	B2m	0.956	0.997	0.978783	8.34408e-163	Up-regulated
MyoF 2	H2-K1	0.727	0.913	0.824129	5.7261e-96	Up-regulated
MyoF 2	Ifitm1	0.724	0.965	0.9214	1.30332e-94	Up-regulated
MyoF 2	Tmsb10	0.982	1	0.715212	6.63421e-76	Up-regulated
MyoF 2	H2-D1	0.967	0.985	0.647226	4.06455e-74	Up-regulated
MyoF 2	Ifitm3	0.991	1	0.562758	9.63432e-64	Up-regulated
MyoF 2	Igfbp7	0.999	1	0.503527	1.13171e-62	Up-regulated
MyoF 2	H2-Q7	0.054	0.385	0.475956	6.08012e-60	Up-regulated
MyoF 2	Igfbp6	0.585	0.143	-0.839441	1.22057e-55	Down-regulated
MyoF 2	Rps27	0.991	0.84	0.278719	3.73721e-55	Up-regulated
MyoF 2	Ogn	0.556	0.761	0.84536	5.71845e-52	Up-regulated
MyoF 2	Col18a1	0.5	0.694	0.598895	6.37942e-51	Up-regulated
MyoF 2	Igfbp4	0.395	0.746	0.895715	1.23388e-50	Up-regulated
MyoF 2	Thbd	0.259	0.621	0.626951	1.40074e-49	Up-regulated
MyoF 2	H2-Q6	0.032	0.309	0.36953	1.77391e-47	Up-regulated
MyoF 2	Acta2	0.514	0.746	0.822218	8.02941e-44	Up-regulated
MyoF 2	Lpl	0.077	0.37	0.529324	4.86954e-43	Up-regulated
MyoF 2	Cxcl12	0.802	0.936	0.639573	6.22021e-41	Up-regulated
MyoF 2	Saa3	0.009	0.184	0.192533	3.68263e-39	Up-regulated
MyoF 2	Fn1	0.715	0.854	0.620308	6.18944e-36	Up-regulated
MyoF 2	Iigp1	0.082	0.335	0.707252	2.20818e-35	Up-regulated
MyoF 2	Plac8	0.943	0.974	0.537001	2.40632e-35	Up-regulated
MyoF 2	mt-Nd4	0.961	0.991	0.492058	1.40318e-34	Up-regulated
MyoF 2	Rps12	0.925	0.802	0.250852	8.7737e-34	Up-regulated
MyoF 2	Fgf7	0.626	0.268	-0.647875	2.9942e-33	Down-regulated
MyoF 2	Tagln	0.16	0.411	0.556344	3.62105e-33	Up-regulated
MyoF 2	AW112010	0.82	0.848	0.597185	2.73414e-32	Up-regulated
MyoF 2	Cd9	0.971	0.872	-0.406531	4.8349e-32	Down-regulated
MyoF 2	Rpl39	0.935	0.895	0.414162	5.30284e-32	Up-regulated
MyoF 2	Podn	0.666	0.347	-0.512015	8.39006e-32	Down-regulated
MyoF 2	Timp3	0.106	0.356	0.667592	1.02595e-31	Up-regulated
MyoF 2	Ccdc3	0.801	0.522	-0.463876	1.71516e-31	Down-regulated
MyoF 2	Rpl10	0.997	0.878	0.115053	2.55075e-31	Up-regulated
MyoF 2	Fhl1	0.593	0.714	0.471197	4.02019e-31	Up-regulated
MyoF 2	Ifi27l2a	0.521	0.764	0.608032	3.87554e-29	Up-regulated
MyoF 2	Plpp3	0.436	0.659	0.477418	1.30844e-28	Up-regulated
MyoF 2	Cdh13	0.593	0.268	-0.397232	4.8859e-28	Down-regulated
MyoF 2	Sod3	0.134	0.408	0.353104	1.56976e-27	Up-regulated
MyoF 2	Ly6c1	0.575	0.7	0.50171	1.63669e-27	Up-regulated
MyoF 2	Rpl37a	0.994	1	0.372715	2.73579e-27	Up-regulated
MyoF 2	Msc	0.046	0.242	0.296343	2.92825e-27	Up-regulated
MyoF 2	Ifitm2	0.96	0.991	0.371521	5.52628e-27	Up-regulated
MyoF 2	Rps3a1	0.985	0.988	0.36277	2.1805e-26	Up-regulated
MyoF 2	Penk	0.273	0.029	-0.406825	1.14908e-25	Down-regulated
MyoF 2	Adamdec1	0.992	0.991	0.490754	1.78395e-25	Up-regulated
MyoF 2	Agt	0.834	0.595	-0.42421	4.10852e-25	Down-regulated
MyoF 2	Myl6	0.962	0.988	0.361005	8.08959e-25	Up-regulated
MyoF 2	Rpl23a	0.99	0.895	0.187244	9.11868e-25	Up-regulated
MyoF 2	Mfap4	0.052	0.262	0.298194	1.54744e-24	Up-regulated
MyoF 2	Igfbp5	0.032	0.201	0.646394	2.37212e-24	Up-regulated
MyoF 2	Myl9	0.526	0.7	0.47738	4.54247e-24	Up-regulated
MyoF 2	Rpl27	0.766	0.805	0.316574	1.0897e-23	Up-regulated
MyoF 2	Nbl1	0.959	0.962	0.454085	1.276e-23	Up-regulated
MyoF 2	Tbxas1	0.285	0.041	-0.276008	1.64203e-23	Down-regulated
MyoF 2	C3	0.019	0.178	0.26443	2.25059e-23	Up-regulated
MyoF 2	Ly6e	0.879	0.948	0.36681	7.9734e-23	Up-regulated
MyoF 2	Rpl6l	0.301	0.469	0.28726	9.25926e-23	Up-regulated
MyoF 2	Ccdc80	0.15	0.359	0.302019	3.20112e-22	Up-regulated
MyoF 2	Rps9	0.981	0.985	0.335069	3.72308e-22	Up-regulated
MyoF 2	Rpl23a-ps3	0.432	0.627	0.329748	3.97981e-22	Up-regulated
MyoF 2	Rps27rt	0.465	0.711	0.335555	6.10415e-22	Up-regulated
MyoF 2	Rps12-ps3	0.326	0.539	0.318445	7.13643e-22	Up-regulated
MyoF 2	mt-Cytb	0.994	0.991	0.441871	1.63327e-21	Up-regulated
MyoF 2	Fbln7	0.02	0.172	0.183767	2.4207e-21	Up-regulated
MyoF 2	Stat1	0.122	0.315	0.316104	2.83318e-21	Up-regulated
MyoF 2	Pdlim3	0.182	0.414	0.393524	2.96962e-21	Up-regulated
MyoF 2	Ctsb	0.961	0.968	0.384667	4.03672e-21	Up-regulated
MyoF 2	Lgals3	0.361	0.099	-0.403139	4.63373e-21	Down-regulated
MyoF 2	Rpl15	0.691	0.892	0.324573	7.7523e-21	Up-regulated
MyoF 2	Rps20	0.958	0.977	0.315994	1.21946e-20	Up-regulated
MyoF 2	Ugcg	0.083	0.277	0.269863	5.31044e-20	Up-regulated
MyoF 2	Col5a2	0.55	0.723	0.377742	5.6382e-20	Up-regulated
MyoF 2	Tppp3	0.42	0.152	-0.424577	1.66105e-19	Down-regulated
MyoF 2	Ociad2	0.358	0.102	-0.265077	2.3087e-19	Down-regulated
MyoF 2	Fhl2	0.361	0.592	0.376377	2.69946e-19	Up-regulated
MyoF 2	Lgals9	0.278	0.466	0.30384	3.30061e-19	Up-regulated
MyoF 2	Gm9843	0.304	0.534	0.281521	6.5848e-19	Up-regulated
MyoF 2	Pla2g7	0.614	0.335	-0.34417	1.02487e-18	Down-regulated
MyoF 2	Ggt5	0.215	0.44	0.317009	1.266e-18	Up-regulated
MyoF 2	Serpina3n	0.043	0.204	0.254261	1.34495e-18	Up-regulated
MyoF 2	Cd82	0.79	0.592	-0.37773	2.44009e-18	Down-regulated
MyoF 2	mt-Co1	0.993	0.994	0.399734	2.5837e-18	Up-regulated
MyoF 2	Sparcl1	0.887	0.673	-0.301153	2.78757e-18	Down-regulated
MyoF 2	Bmp2	0.89	0.711	-0.376187	4.49809e-18	Down-regulated
MyoF 2	Fbln5	0.086	0.28	0.251536	1.44117e-17	Up-regulated
MyoF 2	Cd44	0.803	0.601	-0.349055	2.34929e-17	Down-regulated
MyoF 2	Rps15a	0.973	0.991	0.32223	2.36482e-17	Up-regulated
MyoF 2	Serf2	0.939	0.968	0.295207	2.77033e-17	Up-regulated
MyoF 2	Rps17	0.964	0.994	0.30359	2.7739e-17	Up-regulated
MyoF 2	mt-Nd2	0.798	0.892	0.38031	5.01796e-17	Up-regulated
MyoF 2	Ednra	0.201	0.429	0.260006	5.64874e-17	Up-regulated
MyoF 2	Bst2	0.252	0.449	0.297298	7.9864e-17	Up-regulated
MyoF 2	H2-Q4	0.193	0.417	0.292968	8.10023e-17	Up-regulated
MyoF 2	Hist1h2bc	0.282	0.44	0.344083	8.10732e-17	Up-regulated
MyoF 2	Mdk	0.05	0.201	0.244674	9.29805e-17	Up-regulated
MyoF 2	C4b	0.017	0.137	0.220284	1.06816e-16	Up-regulated
MyoF 2	Cd302	0.281	0.513	0.282177	1.26433e-16	Up-regulated
MyoF 2	Rpl38	0.952	0.974	0.326885	1.29601e-16	Up-regulated
MyoF 2	Rps29	0.997	0.997	0.365019	1.34512e-16	Up-regulated
MyoF 2	Smoc1	0.042	0.204	0.180443	1.49222e-16	Up-regulated
MyoF 2	Cdkn1a	0.552	0.3	-0.435962	2.09947e-16	Down-regulated
MyoF 2	Serpina3g	0.007	0.108	0.185985	3.11058e-16	Up-regulated
MyoF 2	Rps27a	0.985	0.991	0.294947	3.39587e-16	Up-regulated
MyoF 2	Rps28	0.946	0.983	0.34676	4.48482e-16	Up-regulated
MyoF 2	Rps13	0.957	0.962	0.277248	7.02016e-16	Up-regulated
MyoF 2	Xist	0.845	0.936	0.380878	8.55884e-16	Up-regulated
MyoF 2	Rpl36	0.952	0.977	0.314471	1.08262e-15	Up-regulated
MyoF 2	Col12a1	0.538	0.656	0.338948	1.27024e-15	Up-regulated
MyoF 2	Dpep1	0.124	0.315	0.266984	1.28199e-15	Up-regulated
MyoF 2	Rpl36a	0.962	0.965	0.272397	2.48348e-15	Up-regulated
MyoF 2	Rps21	0.894	0.968	0.294819	2.58038e-15	Up-regulated
MyoF 2	Rps10	0.937	0.974	0.274649	2.69609e-15	Up-regulated
MyoF 2	Cox4i1	0.883	0.913	0.267282	1.13393e-14	Up-regulated
MyoF 2	Lsp1	0.274	0.472	0.30879	1.23613e-14	Up-regulated
MyoF 2	Mfge8	0.897	0.764	-0.333728	1.26975e-14	Down-regulated
MyoF 2	Csrp1	0.809	0.886	0.385529	1.85123e-14	Up-regulated
MyoF 2	Rpl22	0.82	0.898	0.270606	2.14232e-14	Up-regulated
MyoF 2	Gm9493	0.306	0.475	0.247727	3.53967e-14	Up-regulated
MyoF 2	Rbp4	0.363	0.525	0.514482	5.34674e-14	Up-regulated
MyoF 2	Rpl28	0.966	0.988	0.264876	1.1023e-13	Up-regulated
MyoF 2	Rps7	0.97	0.974	0.287118	1.89518e-13	Up-regulated
MyoF 2	Kazald1	0.39	0.157	-0.257753	2.17497e-13	Down-regulated
MyoF 2	Rps23	0.992	0.991	0.276154	2.36871e-13	Up-regulated
MyoF 2	Psmb8	0.331	0.507	0.266155	2.84474e-13	Up-regulated
MyoF 2	Rpl31	0.972	0.98	0.25064	3.79923e-13	Up-regulated
MyoF 2	Lama2	0.026	0.146	0.149609	5.50596e-13	Up-regulated
MyoF 2	Rpl34	0.957	0.977	0.289526	6.34712e-13	Up-regulated
MyoF 2	Rps26	0.917	0.945	0.286268	6.7384e-13	Up-regulated
MyoF 2	Pla1a	0.006	0.09	0.103883	7.70347e-13	Up-regulated
MyoF 2	Map1lc3b	0.731	0.793	0.247589	8.17719e-13	Up-regulated
MyoF 2	Zbp1	0.081	0.233	0.204515	1.13821e-12	Up-regulated
MyoF 2	Col4a1	0.664	0.799	0.325756	1.1559e-12	Up-regulated
MyoF 2	Rgs2	0.759	0.548	-0.368339	1.30949e-12	Down-regulated
MyoF 2	Rpl32	0.983	0.985	0.258552	1.38318e-12	Up-regulated
MyoF 2	Gbp3	0.062	0.207	0.171023	1.96854e-12	Up-regulated
MyoF 2	S100a9	0	0.052	0.146206	1.99352e-12	Up-regulated
MyoF 2	Igf1	0.102	0.277	0.240655	2.02382e-12	Up-regulated
MyoF 2	Gstm1	0.761	0.542	-0.27065	2.20475e-12	Down-regulated
MyoF 2	Rpl5	0.853	0.915	0.245231	2.6925e-12	Up-regulated
MyoF 2	Rpl37	0.994	1	0.267443	4.36242e-12	Up-regulated
MyoF 2	Adamtsl1	0.01	0.099	0.118064	5.81225e-12	Up-regulated
MyoF 2	Pmepa1	0.807	0.834	0.286784	9.66939e-12	Up-regulated
MyoF 2	Rpl17	0.968	0.974	0.277239	1.18342e-11	Up-regulated
MyoF 2	Gbp7	0.135	0.286	0.207966	1.34634e-11	Up-regulated
MyoF 2	Rpl18	0.979	0.983	0.241438	1.36688e-11	Up-regulated
MyoF 2	Rpl23	0.994	1	0.237179	1.5929e-11	Up-regulated
MyoF 2	Rps24	0.98	0.977	0.257919	2.06653e-11	Up-regulated
MyoF 2	Fxyd5	0.436	0.216	-0.280852	2.86895e-11	Down-regulated
MyoF 2	Lmna	0.898	0.761	-0.297427	3.03115e-11	Down-regulated
MyoF 2	Ifi203	0.02	0.125	0.123667	3.53508e-11	Up-regulated
MyoF 2	Naca	0.875	0.883	0.243862	3.58316e-11	Up-regulated
MyoF 2	Rpl10a	0.967	0.977	0.237844	5.02019e-11	Up-regulated
MyoF 2	Gbp2	0.144	0.297	0.285776	5.16373e-11	Up-regulated
MyoF 2	Rps14	0.993	0.994	0.276122	5.41539e-11	Up-regulated
MyoF 2	Cox7c	0.814	0.895	0.240473	5.51979e-11	Up-regulated
MyoF 2	Cxcl5	0	0.055	0.101945	5.52992e-11	Up-regulated
MyoF 2	Ndufa3	0.352	0.536	0.250012	5.56331e-11	Up-regulated
MyoF 2	Bcr	0.409	0.192	-0.358804	7.9488e-11	Down-regulated
MyoF 2	mt-Co3	0.982	0.965	0.395412	9.76635e-11	Up-regulated
MyoF 2	Igtp	0.059	0.172	0.191946	9.93039e-11	Up-regulated
MyoF 2	2020-09-04	0.721	0.77	0.258342	1.13592e-10	Up-regulated
MyoF 2	Rpl41	1	1	0.257882	1.4887e-10	Up-regulated
MyoF 2	Bicc1	0.247	0.431	0.233945	1.63431e-10	Up-regulated
MyoF 2	Btf3	0.731	0.799	0.232095	1.6897e-10	Up-regulated
MyoF 2	Cox6b1	0.609	0.781	0.25833	1.7104e-10	Up-regulated
MyoF 2	Gadd45g	0.903	0.755	-0.363502	2.14628e-10	Down-regulated
MyoF 2	Hspa5	0.967	0.889	-0.29782	2.18152e-10	Down-regulated
MyoF 2	Rps3	0.989	0.991	0.260849	2.2278e-10	Up-regulated
MyoF 2	Efemp1	0.848	0.697	-0.266993	2.91164e-10	Down-regulated
MyoF 2	Cyb5r3	0.701	0.534	-0.286873	3.15661e-10	Down-regulated
MyoF 2	Apoe	0.079	0.213	0.335084	3.46136e-10	Up-regulated
MyoF 2	Hspe1	0.539	0.717	0.276487	5.36018e-10	Up-regulated
MyoF 2	Shfm1	0.711	0.822	0.244872	6.88806e-10	Up-regulated
MyoF 2	Eif3k	0.565	0.682	0.248726	7.14364e-10	Up-regulated
MyoF 2	Rplp2	0.994	0.994	0.23332	8.51353e-10	Up-regulated
MyoF 2	Gm8730	0.327	0.499	0.226556	9.66056e-10	Up-regulated
MyoF 2	Glul	0.552	0.362	-0.297259	1.14548e-09	Down-regulated
MyoF 2	Znrf1	0.152	0.289	0.178687	1.28235e-09	Up-regulated
MyoF 2	Tpt1	0.99	0.997	0.246821	1.29842e-09	Up-regulated
MyoF 2	Lpar3	0.209	0.052	-0.178051	1.45632e-09	Down-regulated
MyoF 2	Gabarap	0.737	0.834	0.236583	1.59756e-09	Up-regulated
MyoF 2	Pdpn	0.529	0.656	0.288744	1.60553e-09	Up-regulated
MyoF 2	Ndufs2	0.448	0.592	0.23812	1.6397e-09	Up-regulated
MyoF 2	Svep1	0.092	0.222	0.20786	1.66576e-09	Up-regulated
MyoF 2	Rpl35a	0.992	0.994	0.244901	1.70599e-09	Up-regulated
MyoF 2	Ubc	0.992	0.974	-0.266284	1.81841e-09	Down-regulated
MyoF 2	S100a10	0.823	0.656	-0.264499	2.05863e-09	Down-regulated
MyoF 2	Rpl22l1	0.862	0.831	0.242689	2.17396e-09	Up-regulated
MyoF 2	H1fx	0.167	0.327	0.206555	2.20429e-09	Up-regulated
MyoF 2	Wdr89	0.393	0.566	0.227072	2.21184e-09	Up-regulated
MyoF 2	Rnaset2a	0.211	0.332	0.171863	2.3693e-09	Up-regulated
MyoF 2	Gng5	0.725	0.822	0.221239	2.58388e-09	Up-regulated
MyoF 2	Fibin	0.162	0.271	0.198869	3.7297e-09	Up-regulated
MyoF 2	Hoxd9	0.045	0.157	0.15514	3.83197e-09	Up-regulated
MyoF 2	Sema3c	0.021	0.117	0.110508	4.21352e-09	Up-regulated
MyoF 2	Sdc1	0.162	0.242	0.176784	4.549e-09	Up-regulated
MyoF 2	Lama4	0.343	0.499	0.27488	4.65222e-09	Up-regulated
MyoF 2	S100a11	0.902	0.939	0.254346	5.59028e-09	Up-regulated
MyoF 2	Sox6	0.178	0.353	0.209417	6.01196e-09	Up-regulated
MyoF 2	mt-Atp6	0.995	0.988	0.338491	6.0524e-09	Up-regulated
MyoF 2	Fbln2	0.271	0.096	-0.199679	7.47715e-09	Down-regulated
MyoF 2	H3f3a	0.91	0.936	0.215718	7.75763e-09	Up-regulated
MyoF 2	Lgi2	0.011	0.087	0.113047	8.14008e-09	Up-regulated
MyoF 2	Ptprr	0.431	0.224	-0.186987	8.49647e-09	Down-regulated
MyoF 2	Pappa	0.329	0.493	0.251432	9.53046e-09	Up-regulated
MyoF 2	Sepw1	0.857	0.933	0.237122	1.00145e-08	Up-regulated
MyoF 2	Psmb9	0.136	0.265	0.174629	1.30678e-08	Up-regulated
MyoF 2	Nfkbia	0.816	0.641	-0.29383	1.55369e-08	Down-regulated
MyoF 2	Rgs10	0.94	0.84	-0.191638	1.58481e-08	Down-regulated
MyoF 2	Wbp5	0.63	0.784	0.267945	1.75963e-08	Up-regulated
MyoF 2	Eln	0.04	0.137	0.170234	1.8085e-08	Up-regulated
MyoF 2	Rpl26	0.985	0.991	0.25378	1.85635e-08	Up-regulated
MyoF 2	Rpsa	0.965	0.983	0.206998	1.87543e-08	Up-regulated
MyoF 2	Rpl19	0.992	0.988	0.215692	2.24052e-08	Up-regulated
MyoF 2	Ddr2	0.146	0.292	0.1987	2.36237e-08	Up-regulated
MyoF 2	Irgm2	0.031	0.134	0.133636	2.6252e-08	Up-regulated
MyoF 2	Pkm	0.853	0.732	-0.230334	3.52855e-08	Down-regulated
MyoF 2	mt-Nd3	0.437	0.566	0.270006	3.52929e-08	Up-regulated
MyoF 2	Mgp	0.224	0.414	0.178767	4.17974e-08	Up-regulated
MyoF 2	Ly6a	0.97	0.983	0.310652	4.39176e-08	Up-regulated
MyoF 2	Ryk	0.248	0.417	0.206388	4.78853e-08	Up-regulated
MyoF 2	Rpl7	0.979	0.991	0.229348	4.91059e-08	Up-regulated
MyoF 2	Psmb10	0.264	0.417	0.207	6.17156e-08	Up-regulated
MyoF 2	Rpl24	0.983	0.98	0.235643	6.99974e-08	Up-regulated
MyoF 2	Osmr	0.13	0.262	0.193583	8.31266e-08	Up-regulated
MyoF 2	Myo1b	0.042	0.152	0.13297	8.94995e-08	Up-regulated
MyoF 2	Sparc	1	1	0.256838	9.28548e-08	Up-regulated
MyoF 2	Rpl3	0.984	0.988	0.238491	9.48175e-08	Up-regulated
MyoF 2	Col3a1	0.998	1	0.248372	1.16104e-07	Up-regulated
MyoF 2	Nqo1	0.237	0.082	-0.169972	1.20334e-07	Down-regulated
MyoF 2	Cnn2	0.333	0.461	0.228184	1.27872e-07	Up-regulated
MyoF 2	Rps6	0.992	0.985	0.222295	1.2907e-07	Up-regulated
MyoF 2	Serinc3	0.269	0.397	0.204404	1.35961e-07	Up-regulated
MyoF 2	Cygb	0.579	0.735	0.252645	1.91828e-07	Up-regulated
MyoF 2	Rps8	0.996	0.994	0.225896	1.94274e-07	Up-regulated
MyoF 2	Rps16	0.996	0.994	0.244284	2.08254e-07	Up-regulated
MyoF 2	Rplp0	0.983	0.985	0.254849	2.35591e-07	Up-regulated
MyoF 2	mt-Co2	0.945	0.91	0.232428	2.47278e-07	Up-regulated
MyoF 2	Minos1	0.824	0.88	0.231526	2.92373e-07	Up-regulated
MyoF 2	mt-Nd1	0.983	0.974	0.28236	3.12823e-07	Up-regulated
MyoF 2	Npm1	0.701	0.784	0.227285	3.32212e-07	Up-regulated
MyoF 2	Piezo2	0.184	0.05	-0.135374	3.56964e-07	Down-regulated
MyoF 2	Zbtb20	0.626	0.738	0.231907	3.69808e-07	Up-regulated
MyoF 2	Cnpy2	0.394	0.513	0.204552	4.19362e-07	Up-regulated
MyoF 2	Snrpg	0.444	0.574	0.208156	4.28511e-07	Up-regulated
MyoF 2	Rpl11	0.99	0.994	0.19382	4.43903e-07	Up-regulated
MyoF 2	Tpm1	0.8	0.883	0.262746	4.51915e-07	Up-regulated
MyoF 2	Rpl35	0.87	0.907	0.242555	4.83783e-07	Up-regulated
MyoF 2	Ndufa13	0.589	0.723	0.220432	5.97772e-07	Up-regulated
MyoF 2	Rpl27a	0.997	1	0.207875	6.82717e-07	Up-regulated
MyoF 2	Eva1b	0.536	0.641	0.236096	7.24014e-07	Up-regulated
MyoF 2	Pde10a	0.086	0.207	0.20164	7.29012e-07	Up-regulated
MyoF 2	Tspan6	0.334	0.446	0.199986	7.65891e-07	Up-regulated
MyoF 2	Rnase4	0.42	0.586	0.213911	8.80565e-07	Up-regulated
MyoF 2	Psme1	0.365	0.507	0.20391	8.86439e-07	Up-regulated
MyoF 2	Nrep	0.043	0.134	0.118048	9.35112e-07	Up-regulated
MyoF 2	Edn1	0.084	0.003	-0.105468	9.6874e-07	Down-regulated
MyoF 2	Kcnj8	0.096	0.207	0.162247	9.91787e-07	Up-regulated
MyoF 2	Ifi47	0.13	0.254	0.198726	1.07868e-06	Up-regulated
MyoF 2	Gm26532	0.204	0.356	0.26567	1.14285e-06	Up-regulated
MyoF 2	Oasl2	0.065	0.181	0.13406	1.22238e-06	Up-regulated
MyoF 2	Casp12	0.171	0.303	0.172538	1.29222e-06	Up-regulated
MyoF 2	Uqcrh	0.693	0.796	0.219923	1.36822e-06	Up-regulated
MyoF 2	Lbh	0.183	0.321	0.197064	1.41893e-06	Up-regulated
MyoF 2	Gadd45b	0.776	0.618	-0.268324	1.56342e-06	Down-regulated
MyoF 2	Cp	0.035	0.128	0.150746	1.66004e-06	Up-regulated
MyoF 2	Slc25a3	0.655	0.773	0.217457	1.89663e-06	Up-regulated
MyoF 2	Col23a1	0.026	0.114	0.104714	2.00468e-06	Up-regulated
MyoF 2	Lpar1	0.635	0.464	-0.224607	2.21682e-06	Down-regulated
MyoF 2	P2ry1	0.271	0.114	-0.182802	2.50015e-06	Down-regulated
MyoF 2	Camkk2	0.418	0.233	-0.168209	2.58115e-06	Down-regulated
MyoF 2	Rpl13a	0.998	0.997	0.226238	2.77737e-06	Up-regulated
MyoF 2	Rps4x	0.988	0.971	0.194865	2.95142e-06	Up-regulated
MyoF 2	Erdr1	0.23	0.37	0.177691	3.41084e-06	Up-regulated
MyoF 2	Ptgs1	0.812	0.668	-0.205176	3.45077e-06	Down-regulated
MyoF 2	Fam105a	0.368	0.195	-0.22608	3.46613e-06	Down-regulated
MyoF 2	Sec61g	0.777	0.857	0.216024	3.46856e-06	Up-regulated
MyoF 2	Rpl18a	1	1	0.204008	3.72111e-06	Up-regulated
MyoF 2	Rps11	0.982	0.994	0.204258	4.14767e-06	Up-regulated
MyoF 2	Gm9844	0.11	0.23	0.131978	4.25481e-06	Up-regulated
MyoF 2	Cyb5a	0.392	0.56	0.20677	4.57734e-06	Up-regulated
MyoF 2	Atp5e	0.619	0.732	0.21497	4.74449e-06	Up-regulated
MyoF 2	Crip2	0.746	0.571	-0.19009	5.61283e-06	Down-regulated
MyoF 2	Rpl10-ps3	0.189	0.309	0.154107	5.77494e-06	Up-regulated
MyoF 2	Vcl	0.293	0.423	0.198626	5.92097e-06	Up-regulated
MyoF 2	Tap1	0.107	0.204	0.151128	5.9913e-06	Up-regulated
MyoF 2	Actb	0.985	0.997	0.414588	6.01752e-06	Up-regulated
MyoF 2	Rps2	0.994	0.985	0.199515	6.34436e-06	Up-regulated
MyoF 2	Gbp4	0.029	0.114	0.12309	6.76822e-06	Up-regulated
MyoF 2	Lamc1	0.488	0.621	0.225471	6.96478e-06	Up-regulated
MyoF 2	Txnip	0.662	0.499	-0.28971	7.17039e-06	Down-regulated
MyoF 2	Cxcl14	0.678	0.7	0.383752	7.44334e-06	Up-regulated
MyoF 2	Cd200	0.407	0.528	0.210257	8.34513e-06	Up-regulated
MyoF 2	Eif3f	0.723	0.778	0.192535	9.26668e-06	Up-regulated
MyoF 2	Ccl2	0.023	0.093	0.302601	9.71896e-06	Up-regulated
MyoF 2	H2afv	0.381	0.519	0.206336	1.00235e-05	Up-regulated
MyoF 2	Slc25a4	0.812	0.813	0.164121	1.01597e-05	Up-regulated
MyoF 2	Ntf3	0.557	0.373	-0.217236	1.02539e-05	Down-regulated
MyoF 2	Rps19	0.996	0.994	0.224961	1.05394e-05	Up-regulated
MyoF 2	Comt	0.384	0.501	0.210991	1.10735e-05	Up-regulated
MyoF 2	Gm17056	0.385	0.213	-0.25734	1.12402e-05	Down-regulated
MyoF 2	Ndufb5	0.357	0.414	0.1474	1.16333e-05	Up-regulated
MyoF 2	Socs3	0.841	0.72	-0.293101	1.19248e-05	Down-regulated
MyoF 2	Akap7	0.395	0.519	0.233305	1.26705e-05	Up-regulated
MyoF 2	Rps5	0.988	0.991	0.214835	1.27203e-05	Up-regulated
MyoF 2	Usmg5	0.415	0.539	0.197007	1.30999e-05	Up-regulated
MyoF 2	Fzd1	0.127	0.222	0.156625	1.41116e-05	Up-regulated
MyoF 2	Adgre5	0.581	0.437	-0.219886	1.43354e-05	Down-regulated
MyoF 2	Htra3	0.292	0.423	0.224325	1.74654e-05	Up-regulated
MyoF 2	Fstl1	0.513	0.621	0.200474	1.94675e-05	Up-regulated
MyoF 2	Lix1l	0.318	0.394	0.138091	2.02462e-05	Up-regulated
MyoF 2	Tapbp	0.553	0.662	0.201905	2.16498e-05	Up-regulated
MyoF 2	Slc29a1	0.235	0.093	-0.143789	2.18743e-05	Down-regulated
MyoF 2	Ndufa2	0.586	0.708	0.20632	2.56432e-05	Up-regulated
MyoF 2	Ctsl	0.956	0.875	-0.131745	2.58574e-05	Down-regulated
MyoF 2	Emp1	0.488	0.309	-0.236648	2.61965e-05	Down-regulated
MyoF 2	Park7	0.407	0.557	0.215298	3.12786e-05	Up-regulated
MyoF 2	Islr	0.214	0.315	0.157165	3.25412e-05	Up-regulated
MyoF 2	Qpct	0.284	0.131	-0.153211	3.38939e-05	Down-regulated
MyoF 2	Snhg18	0.433	0.536	0.196345	3.45116e-05	Up-regulated
MyoF 2	Wnt5b	0.417	0.242	-0.168742	3.70013e-05	Down-regulated
MyoF 2	Cd38	0.499	0.324	-0.203715	3.98155e-05	Down-regulated
MyoF 2	Rps18	0.995	1	0.215152	4.1324e-05	Up-regulated
MyoF 2	Pmp22	0.543	0.566	0.147738	4.2346e-05	Up-regulated
MyoF 2	Rpl13-ps3	0.183	0.324	0.175551	4.51257e-05	Up-regulated
MyoF 2	Lipg	0.189	0.064	-0.143367	4.65795e-05	Down-regulated
MyoF 2	Psme2	0.413	0.472	0.157337	5.30307e-05	Up-regulated
MyoF 2	Lum	0.56	0.685	0.29095	5.80911e-05	Up-regulated
MyoF 2	Pfdn5	0.783	0.854	0.205961	5.97768e-05	Up-regulated
MyoF 2	Lrp1	0.262	0.391	0.194226	6.10871e-05	Up-regulated
MyoF 2	Cxcl9	0.009	0.061	0.201464	6.14435e-05	Up-regulated
MyoF 2	Pla2g16	0.311	0.394	0.165515	6.16851e-05	Up-regulated
MyoF 2	Rps25	0.96	0.959	0.182641	6.38355e-05	Up-regulated
MyoF 2	Cox8a	0.844	0.907	0.178579	6.39935e-05	Up-regulated
MyoF 2	Atp5j2	0.549	0.668	0.194419	7.16435e-05	Up-regulated
MyoF 2	Rpl30	0.917	0.927	0.188915	7.2313e-05	Up-regulated
MyoF 2	Nxf7	0.242	0.102	-0.153748	7.36668e-05	Down-regulated
MyoF 2	Pkig	0.214	0.277	0.125533	7.6808e-05	Up-regulated
MyoF 2	Efnb2	0.071	0.166	0.1243	8.16354e-05	Up-regulated
MyoF 2	Fbxl22	0.028	0.085	0.102159	8.50001e-05	Up-regulated
MyoF 2	Fundc2	0.303	0.431	0.16233	8.69517e-05	Up-regulated
MyoF 2	Mfap2	0.337	0.382	0.146079	8.95567e-05	Up-regulated
MyoF 2	Sulf1	0.05	0.14	0.114608	9.0213e-05	Up-regulated
MyoF 2	Rps15	0.994	0.994	0.171904	9.13881e-05	Up-regulated
MyoF 2	Rpl9-ps6	0.155	0.28	0.151691	9.26996e-05	Up-regulated
MyoF 2	Tnc	0.898	0.799	-0.230498	9.52979e-05	Down-regulated
MyoF 2	Chchd2	0.864	0.915	0.189057	0.000102556	Up-regulated
MyoF 2	Spon2	0.916	0.88	0.190849	0.000103446	Up-regulated
MyoF 2	Fat1	0.187	0.294	0.158629	0.000108498	Up-regulated
MyoF 2	Adap2os	0.08	0.195	0.124744	0.000110506	Up-regulated
MyoF 2	Tmsb4x	0.991	0.988	0.215016	0.000124093	Up-regulated
MyoF 2	Tpm2	0.756	0.741	0.149222	0.00014042	Up-regulated
MyoF 2	Atp5l	0.729	0.828	0.201244	0.000152612	Up-regulated
MyoF 2	Mustn1	0.703	0.534	-0.163706	0.000153202	Down-regulated
MyoF 2	Tmem242	0.126	0.233	0.126262	0.000154743	Up-regulated
MyoF 2	Adamts18	0.121	0.026	-0.107031	0.000170002	Down-regulated
MyoF 2	Ces1d	0.024	0.093	0.113301	0.000170212	Up-regulated
MyoF 2	Sec24d	0.194	0.332	0.158268	0.000177187	Up-regulated
MyoF 2	Rpl6	0.974	0.971	0.194931	0.000183114	Up-regulated
MyoF 2	Col4a5	0.523	0.528	0.14849	0.000198405	Up-regulated
MyoF 2	Fdx1l	0.152	0.248	0.126279	0.000212384	Up-regulated
MyoF 2	Crip1	0.774	0.671	-0.232175	0.00021801	Down-regulated
MyoF 2	Dynlrb1	0.585	0.685	0.188727	0.000222472	Up-regulated
MyoF 2	Tmco1	0.411	0.484	0.158867	0.000227259	Up-regulated
MyoF 2	Tpm4	0.77	0.816	0.174517	0.000230238	Up-regulated
MyoF 2	Atpif1	0.541	0.673	0.195608	0.000238365	Up-regulated
MyoF 2	Efemp2	0.339	0.455	0.171292	0.000245871	Up-regulated
MyoF 2	Rnaset2b	0.162	0.268	0.138525	0.000256479	Up-regulated
MyoF 2	Fzd2	0.054	0.134	0.104237	0.000283553	Up-regulated
MyoF 2	Jun	0.977	0.971	-0.254898	0.000292021	Down-regulated
MyoF 2	Cd300e	0.163	0.052	-0.120619	0.000312777	Down-regulated
MyoF 2	Ndufa6	0.48	0.627	0.193096	0.000332136	Up-regulated
MyoF 2	Insc	0.302	0.155	-0.151115	0.000344693	Down-regulated
MyoF 2	Ndufb2	0.35	0.44	0.153101	0.00035926	Up-regulated
MyoF 2	Rpl12	0.843	0.869	0.185494	0.000477341	Up-regulated
MyoF 2	Cd63	0.999	0.983	0.172979	0.000493226	Up-regulated
MyoF 2	Nnat	0.041	0.117	0.171975	0.000506423	Up-regulated
MyoF 2	Ralbp1	0.739	0.627	-0.218831	0.000513855	Down-regulated
MyoF 2	Ppp1r2	0.418	0.554	0.20609	0.000531832	Up-regulated
MyoF 2	Actg1	0.879	0.933	0.254612	0.000534636	Up-regulated
MyoF 2	Hsbp1	0.524	0.612	0.179298	0.000575795	Up-regulated
MyoF 2	Ahnak2	0.221	0.093	-0.135967	0.000584762	Down-regulated
MyoF 2	Selenbp1	0.281	0.146	-0.171665	0.00059437	Down-regulated
MyoF 2	Sepp1	0.353	0.466	0.196759	0.000598781	Up-regulated
MyoF 2	Rpl21	0.992	0.991	0.177321	0.000621035	Up-regulated
MyoF 2	Tra2b	0.508	0.583	0.176007	0.000667892	Up-regulated
MyoF 2	Cox4i2	0.371	0.222	-0.183659	0.000780403	Down-regulated
MyoF 2	Flna	0.303	0.414	0.202283	0.000807992	Up-regulated
MyoF 2	Ccl8	0.009	0.052	0.286787	0.00081105	Up-regulated
MyoF 2	Lamp2	0.679	0.752	0.184438	0.000858087	Up-regulated
MyoF 2	Atp2a2	0.31	0.399	0.166507	0.000865933	Up-regulated
MyoF 2	Gm26917	0.127	0.248	0.129688	0.000910734	Up-regulated
MyoF 2	Scand1	0.335	0.455	0.168563	0.000911701	Up-regulated
MyoF 2	Unc5b	0.261	0.128	-0.118391	0.000998793	Down-regulated
MyoF 2	Angptl2	0.373	0.224	-0.176355	0.00116609	Down-regulated
MyoF 2	Aspn	0.075	0.152	0.216357	0.00129707	Up-regulated
MyoF 2	Gnb2l1	0.82	0.848	0.180399	0.00131871	Up-regulated
MyoF 2	Rpl13	1	1	0.196057	0.00133444	Up-regulated
MyoF 2	Ndufa4	0.636	0.758	0.192705	0.00138717	Up-regulated
MyoF 2	Gm10036	0.095	0.201	0.107575	0.00148892	Up-regulated
MyoF 2	Tiparp	0.381	0.233	-0.185117	0.00149033	Down-regulated
MyoF 2	Nedd8	0.589	0.691	0.182822	0.0014932	Up-regulated
MyoF 2	Eif3e	0.458	0.566	0.178041	0.00159994	Up-regulated
MyoF 2	Cxcl16	0.075	0.157	0.106993	0.00162783	Up-regulated
MyoF 2	Rpl27-ps3	0.132	0.21	0.102205	0.00168143	Up-regulated
MyoF 2	Ano2	0.316	0.172	-0.142688	0.00185553	Down-regulated
MyoF 2	Col6a1	0.996	0.988	-0.124666	0.00205883	Down-regulated
MyoF 2	Wwox	0.142	0.254	0.147426	0.0022239	Up-regulated
MyoF 2	Tgfb1i1	0.476	0.595	0.195465	0.00226225	Up-regulated
MyoF 2	Fam19a5	0.146	0.047	-0.105831	0.00229036	Down-regulated
MyoF 2	Hspg2	0.429	0.534	0.191599	0.00245577	Up-regulated
MyoF 2	Adam23	0.264	0.134	-0.164113	0.0024856	Down-regulated
MyoF 2	Dll1	0.241	0.114	-0.140622	0.00252282	Down-regulated
MyoF 2	Btg2	0.868	0.834	0.229831	0.00281522	Up-regulated
MyoF 2	H2-T22	0.331	0.434	0.139499	0.00290556	Up-regulated
MyoF 2	Ptma	1	0.997	0.179858	0.00302428	Up-regulated
MyoF 2	Abcc4	0.223	0.102	-0.115797	0.00320546	Down-regulated
MyoF 2	Cox7a2l	0.57	0.688	0.179195	0.00363193	Up-regulated
MyoF 2	Psma4	0.409	0.525	0.163964	0.00376094	Up-regulated
MyoF 2	Rnf7	0.266	0.379	0.141384	0.0037981	Up-regulated
MyoF 2	2010107E04Rik	0.476	0.56	0.155731	0.00385189	Up-regulated
MyoF 2	Clic4	0.275	0.373	0.158658	0.00386359	Up-regulated
MyoF 2	Ecm1	0.82	0.746	-0.199667	0.00396088	Down-regulated
MyoF 2	Mgst1	0.678	0.531	-0.161059	0.00398892	Down-regulated
MyoF 2	Hypk	0.22	0.294	0.112318	0.00409577	Up-regulated
MyoF 2	Rpl8	0.998	0.98	0.106288	0.00419096	Up-regulated
MyoF 2	Rps26-ps1	0.099	0.195	0.115131	0.00446596	Up-regulated
MyoF 2	Agpat4	0.243	0.12	-0.133585	0.00457698	Down-regulated
MyoF 2	Vdac3	0.316	0.423	0.138448	0.00462476	Up-regulated
MyoF 2	Prdx2	0.561	0.662	0.178995	0.00468938	Up-regulated
MyoF 2	Rpl14	0.989	0.988	0.167857	0.00489744	Up-regulated
MyoF 2	Rarres2	0.914	0.921	0.234235	0.00508137	Up-regulated
MyoF 2	Mab21l2	0.161	0.257	0.134404	0.00515644	Up-regulated
MyoF 2	Capzb	0.699	0.758	0.166029	0.00544843	Up-regulated
MyoF 2	Tmem258	0.498	0.574	0.15931	0.00586833	Up-regulated
MyoF 2	Anxa1	0.709	0.583	-0.221246	0.00591337	Down-regulated
MyoF 2	Plk2	0.492	0.335	-0.181004	0.00609116	Down-regulated
MyoF 2	Anxa5	0.917	0.831	-0.141945	0.0062377	Down-regulated
MyoF 2	Fgl2	0.221	0.318	0.176518	0.00654306	Up-regulated
MyoF 2	Cox17	0.233	0.347	0.141061	0.00662291	Up-regulated
MyoF 2	PISD	0.222	0.347	0.149423	0.00707522	Up-regulated
MyoF 2	Psmg4	0.203	0.3	0.123554	0.00728201	Up-regulated
MyoF 2	Gpc1	0.309	0.178	-0.106704	0.00743403	Down-regulated
MyoF 2	Mrpl48	0.177	0.289	0.127765	0.00758075	Up-regulated
MyoF 2	Ccl7	0.013	0.064	0.103986	0.00765981	Up-regulated
MyoF 2	Uqcr10	0.519	0.595	0.158373	0.00782867	Up-regulated
MyoF 2	Fry	0.195	0.312	0.149449	0.00871085	Up-regulated
MyoF 2	Marcksl1	0.295	0.42	0.174879	0.00895842	Up-regulated
MyoF 2	Gsn	0.886	0.787	-0.131524	0.00949079	Down-regulated
MyoF 2	Snx18	0.116	0.222	0.119354	0.00969655	Up-regulated
MyoF 2	Arf4	0.806	0.872	0.171962	0.00972368	Up-regulated
MyoF 2	Gnas	0.975	0.959	0.138878	0.0109943	Up-regulated
MyoF 2	Cript	0.22	0.321	0.127192	0.0115167	Up-regulated
MyoF 2	Dbn1	0.088	0.181	0.108927	0.0118787	Up-regulated
MyoF 2	Arhgap22	0.232	0.114	-0.119649	0.0121539	Down-regulated
MyoF 2	Lgmn	0.772	0.776	0.185434	0.0122669	Up-regulated
MyoF 2	Kitl	0.344	0.204	-0.133325	0.0122789	Down-regulated
MyoF 2	Ube2l6	0.231	0.303	0.113316	0.0126528	Up-regulated
MyoF 2	Galk2	0.295	0.163	-0.138662	0.0137475	Down-regulated
MyoF 2	Col1a2	1	0.997	0.181704	0.0139307	Up-regulated
MyoF 2	Atf3	0.589	0.44	-0.149004	0.0149523	Down-regulated
MyoF 2	Ahr	0.283	0.157	-0.160579	0.0151883	Down-regulated
MyoF 2	Eif3m	0.34	0.391	0.130534	0.0159882	Up-regulated
MyoF 2	Ppp1r15a	0.77	0.653	-0.201466	0.016146	Down-regulated
MyoF 2	Junb	0.953	0.945	-0.181701	0.0166777	Down-regulated
MyoF 2	Eef1a1	1	1	0.18983	0.0166812	Up-regulated
MyoF 2	Col27a1	0.386	0.449	0.138124	0.0184155	Up-regulated
MyoF 2	Snrpf	0.431	0.519	0.143172	0.0184689	Up-regulated
MyoF 2	Atp6v0e	0.448	0.577	0.165968	0.0184733	Up-regulated
MyoF 2	Nedd4	0.614	0.717	0.169879	0.0185654	Up-regulated
MyoF 2	Npc2	0.578	0.688	0.169683	0.0191554	Up-regulated
MyoF 2	Tmem256	0.424	0.513	0.153519	0.0197683	Up-regulated
MyoF 2	Dpt	0.884	0.918	0.169205	0.0208827	Up-regulated
MyoF 2	Psma7	0.538	0.609	0.16165	0.0215007	Up-regulated
MyoF 2	Ube2d3	0.642	0.703	0.163623	0.0215115	Up-regulated
MyoF 2	Dmp1	0.108	0.032	-0.24387	0.021842	Down-regulated
MyoF 2	Rplp1	0.996	0.997	0.183419	0.0223657	Up-regulated
MyoF 2	Tmed3	0.46	0.525	0.146655	0.0224287	Up-regulated
MyoF 2	Cox6a1	0.701	0.764	0.166954	0.0225591	Up-regulated
MyoF 2	Zfp36l1	0.826	0.837	0.169152	0.0228239	Up-regulated
MyoF 2	Rhoc	0.505	0.633	0.17643	0.0250687	Up-regulated
MyoF 2	Gna12	0.133	0.219	0.111742	0.0251808	Up-regulated
MyoF 2	Samhd1	0.146	0.216	0.123812	0.0260371	Up-regulated
MyoF 2	Col1a1	0.998	1	0.212418	0.0262127	Up-regulated
MyoF 2	1810043H04Rik	0.227	0.303	0.119383	0.0268646	Up-regulated
MyoF 2	Myh9	0.438	0.49	0.144456	0.0282938	Up-regulated
MyoF 2	Ctdsp2	0.28	0.341	0.115751	0.0294661	Up-regulated
MyoF 2	Nfix	0.217	0.327	0.142229	0.0303335	Up-regulated
MyoF 2	Pomp	0.5	0.595	0.159291	0.0303527	Up-regulated
MyoF 2	Atox1	0.501	0.598	0.170342	0.0308877	Up-regulated
MyoF 2	Eif1	0.997	1	0.173735	0.033802	Up-regulated
MyoF 2	Tax1bp3	0.41	0.481	0.140185	0.0369998	Up-regulated
MyoF 2	Cox7a2	0.533	0.647	0.161899	0.0371683	Up-regulated
MyoF 2	Fblim1	0.432	0.51	0.143914	0.0383991	Up-regulated
MyoF 2	Cebpb	0.83	0.854	0.257639	0.0397941	Up-regulated
MyoF 2	Cdc42	0.766	0.813	0.158822	0.0401451	Up-regulated
MyoF 2	Lef1	0.154	0.061	-0.105956	0.0403885	Down-regulated
MyoF 2	Palld	0.444	0.329	-0.174068	0.0407359	Down-regulated
MyoF 2	Id1	0.634	0.633	0.206872	0.0415261	Up-regulated
MyoF 2	Egr2	0.292	0.166	-0.149052	0.04367	Down-regulated
MyoF 2	Atp6v0b	0.4	0.496	0.146165	0.0446727	Up-regulated
MyoF 2	Sema6a	0.113	0.219	0.107436	0.0468417	Up-regulated
MyoF 2	Mrpl52	0.551	0.665	0.1601	0.0471196	Up-regulated
MyoF 2	Rdh10	0.326	0.446	0.170455	0.0481939	Up-regulated
MyoF 1.1	B2m	0.967	0.998	0.892969	1.41807e-303	Up-regulated
MyoF 1.1	H2-D1	0.93	0.997	0.810771	3.24632e-244	Up-regulated
MyoF 1.1	H2-K1	0.653	0.93	0.831293	2.81975e-193	Up-regulated
MyoF 1.1	Col18a1	0.188	0.584	0.788248	2.04903e-139	Up-regulated
MyoF 1.1	Igfbp7	1	1	0.433772	2.20742e-125	Up-regulated
MyoF 1.1	H2-Q7	0.044	0.347	0.408765	7.83732e-99	Up-regulated
MyoF 1.1	mt-Nd4	0.971	0.997	0.472381	1.68248e-88	Up-regulated
MyoF 1.1	Ccdc80	0.235	0.558	0.557019	4.93969e-87	Up-regulated
MyoF 1.1	Tmsb10	0.995	0.999	0.522225	8.5956e-87	Up-regulated
MyoF 1.1	H2-Q6	0.027	0.278	0.340313	2.45301e-84	Up-regulated
MyoF 1.1	mt-Co1	0.996	0.994	0.475836	1.05192e-81	Up-regulated
MyoF 1.1	mt-Co3	0.997	0.977	0.432647	4.32408e-81	Up-regulated
MyoF 1.1	Igfbp5	0.04	0.285	0.962459	1.38394e-78	Up-regulated
MyoF 1.1	Rpl37a	0.993	0.998	0.404542	5.67699e-77	Up-regulated
MyoF 1.1	Rps28	0.941	0.975	0.432303	7.9111e-75	Up-regulated
MyoF 1.1	Rps27	0.994	0.927	0.344224	2.69264e-74	Up-regulated
MyoF 1.1	Socs3	0.969	0.858	-0.479486	1.16918e-72	Down-regulated
MyoF 1.1	Rps27rt	0.405	0.686	0.399988	7.06987e-68	Up-regulated
MyoF 1.1	mt-Cytb	0.996	0.996	0.426739	1.57658e-67	Up-regulated
MyoF 1.1	Plac8	0.923	0.952	0.42329	2.72374e-66	Up-regulated
MyoF 1.1	Pmepa1	0.651	0.837	0.447498	1.6763e-59	Up-regulated
MyoF 1.1	Rpl41	1	1	0.311975	2.11923e-59	Up-regulated
MyoF 1.1	Fn1	0.831	0.928	0.539472	2.07085e-57	Up-regulated
MyoF 1.1	Igfbp4	0.234	0.498	0.433317	3.78465e-56	Up-regulated
MyoF 1.1	Tppp3	0.327	0.07	-0.374883	1.10327e-54	Down-regulated
MyoF 1.1	Col4a1	0.464	0.699	0.443872	1.28836e-54	Up-regulated
MyoF 1.1	Xist	0.875	0.95	0.447166	1.75003e-54	Up-regulated
MyoF 1.1	Serpina3n	0.021	0.197	0.263274	2.35543e-54	Up-regulated
MyoF 1.1	Tgfbr2	0.376	0.622	0.409518	8.03187e-53	Up-regulated
MyoF 1.1	Rpl38	0.942	0.979	0.350372	2.23341e-52	Up-regulated
MyoF 1.1	mt-Co2	0.981	0.949	0.300199	3.19971e-52	Up-regulated
MyoF 1.1	Rps29	0.994	0.998	0.374529	1.44657e-51	Up-regulated
MyoF 1.1	mt-Nd2	0.846	0.89	0.371662	2.54052e-50	Up-regulated
MyoF 1.1	Nbl1	0.995	0.998	0.366623	1.15817e-49	Up-regulated
MyoF 1.1	Rpl39	0.985	0.955	0.348372	5.1724e-49	Up-regulated
MyoF 1.1	Fos	1	0.996	-0.332615	1.78215e-48	Down-regulated
MyoF 1.1	mt-Atp6	0.999	0.997	0.374688	5.35297e-48	Up-regulated
MyoF 1.1	Col3a1	0.992	1	0.392643	1.47178e-47	Up-regulated
MyoF 1.1	Ly6c1	0.331	0.563	0.49901	3.81092e-47	Up-regulated
MyoF 1.1	Rpl23a-ps3	0.443	0.675	0.34685	4.21412e-46	Up-regulated
MyoF 1.1	Saa3	0.004	0.124	0.22888	5.43258e-45	Up-regulated
MyoF 1.1	Mgp	0.219	0.481	0.468145	2.92021e-44	Up-regulated
MyoF 1.1	C1s1	0.814	0.903	0.335024	3.62518e-43	Up-regulated
MyoF 1.1	Ugcg	0.084	0.284	0.267735	1.1546e-42	Up-regulated
MyoF 1.1	Rpl15	0.654	0.789	0.322298	6.21437e-42	Up-regulated
MyoF 1.1	Gstm1	0.684	0.422	-0.330562	5.13048e-41	Down-regulated
MyoF 1.1	Sod3	0.247	0.482	0.336912	1.05522e-40	Up-regulated
MyoF 1.1	Rps3a1	0.989	0.99	0.314056	1.93043e-40	Up-regulated
MyoF 1.1	Fbln7	0.1	0.313	0.261271	3.37356e-40	Up-regulated
MyoF 1.1	Ly6e	0.829	0.944	0.316606	7.47522e-40	Up-regulated
MyoF 1.1	Rpl37	0.989	0.991	0.295847	1.11815e-39	Up-regulated
MyoF 1.1	AW112010	0.749	0.866	0.381605	1.57669e-39	Up-regulated
MyoF 1.1	Junb	1	0.998	-0.279029	5.71562e-39	Down-regulated
MyoF 1.1	Ly6a	0.813	0.924	0.40307	6.07189e-39	Up-regulated
MyoF 1.1	Rps12-ps3	0.32	0.528	0.295881	1.856e-38	Up-regulated
MyoF 1.1	Iigp1	0.153	0.381	0.510592	2.99274e-38	Up-regulated
MyoF 1.1	Rps21	0.9	0.954	0.285579	6.06765e-38	Up-regulated
MyoF 1.1	S100a10	0.819	0.604	-0.351102	6.79526e-38	Down-regulated
MyoF 1.1	Rpl36	0.97	0.974	0.285982	1.95812e-37	Up-regulated
MyoF 1.1	Fth1	1	0.999	0.289361	4.4486e-37	Up-regulated
MyoF 1.1	Col1a2	0.997	0.998	0.29274	1.08962e-35	Up-regulated
MyoF 1.1	Col5a2	0.501	0.686	0.351506	2.1153e-34	Up-regulated
MyoF 1.1	Pdpn	0.632	0.769	0.334193	2.14883e-34	Up-regulated
MyoF 1.1	Tpm1	0.864	0.88	0.286397	8.05311e-34	Up-regulated
MyoF 1.1	Crip2	0.653	0.402	-0.291485	9.64393e-34	Down-regulated
MyoF 1.1	C3	0.02	0.146	0.173468	6.73882e-33	Up-regulated
MyoF 1.1	Tuba1a	0.978	0.854	-0.176197	1.62856e-32	Down-regulated
MyoF 1.1	Ccdc3	0.562	0.359	-0.315854	2.11979e-32	Down-regulated
MyoF 1.1	Rpl23a	0.993	0.944	0.194428	3.24301e-32	Up-regulated
MyoF 1.1	Lamp2	0.558	0.728	0.288083	4.67014e-32	Up-regulated
MyoF 1.1	Ctsb	0.956	0.979	0.289625	9.06106e-32	Up-regulated
MyoF 1.1	C4b	0.022	0.146	0.184716	9.37259e-32	Up-regulated
MyoF 1.1	Rpl35	0.863	0.906	0.307904	4.76229e-31	Up-regulated
MyoF 1.1	Bicc1	0.329	0.508	0.268949	9.67834e-31	Up-regulated
MyoF 1.1	Gm9843	0.287	0.45	0.255919	1.38359e-30	Up-regulated
MyoF 1.1	Chl1	0.004	0.091	0.112493	1.43336e-30	Up-regulated
MyoF 1.1	Rpl27	0.734	0.824	0.266594	4.57305e-30	Up-regulated
MyoF 1.1	Hist1h2bc	0.276	0.471	0.296829	1.17487e-29	Up-regulated
MyoF 1.1	Scn7a	0.082	0.236	0.212123	2.17561e-29	Up-regulated
MyoF 1.1	Lamc1	0.394	0.579	0.304804	3.89281e-29	Up-regulated
MyoF 1.1	Ier2	0.955	0.856	-0.317584	1.63356e-28	Down-regulated
MyoF 1.1	Mfap4	0.188	0.4	0.403605	2.63897e-28	Up-regulated
MyoF 1.1	Ifitm1	0.972	0.983	0.287377	3.02298e-28	Up-regulated
MyoF 1.1	Hspe1	0.564	0.715	0.340202	3.10513e-28	Up-regulated
MyoF 1.1	Rpl22	0.833	0.876	0.24527	9.61649e-28	Up-regulated
MyoF 1.1	H1fx	0.187	0.376	0.244177	1.22952e-27	Up-regulated
MyoF 1.1	Tcf4	0.845	0.899	0.256082	1.94575e-27	Up-regulated
MyoF 1.1	mt-Nd3	0.426	0.585	0.282549	2.19675e-27	Up-regulated
MyoF 1.1	Cxcl14	0.436	0.62	0.416396	4.60199e-27	Up-regulated
MyoF 1.1	Gm9493	0.244	0.422	0.233725	9.51022e-27	Up-regulated
MyoF 1.1	Col1a1	0.991	0.997	0.31359	4.237e-26	Up-regulated
MyoF 1.1	Ifitm3	0.994	0.999	0.249606	1.84212e-25	Up-regulated
MyoF 1.1	Aldh2	0.931	0.8	-0.215285	2.69981e-25	Down-regulated
MyoF 1.1	Fau	0.992	0.924	0.100405	3.23773e-25	Up-regulated
MyoF 1.1	Ubc	0.995	0.974	-0.269883	5.41365e-25	Down-regulated
MyoF 1.1	Myl6	0.986	0.992	0.260259	6.73945e-25	Up-regulated
MyoF 1.1	Rps13	0.968	0.966	0.237206	8.84723e-25	Up-regulated
MyoF 1.1	Cd302	0.317	0.498	0.251031	9.41343e-25	Up-regulated
MyoF 1.1	Rpl34	0.969	0.966	0.243422	9.58236e-25	Up-regulated
MyoF 1.1	Rsrp1	0.54	0.708	0.260163	1.908e-24	Up-regulated
MyoF 1.1	mt-Nd1	0.991	0.988	0.2459	2.48028e-24	Up-regulated
MyoF 1.1	Rpl6l	0.278	0.457	0.234231	2.60645e-24	Up-regulated
MyoF 1.1	Atf3	0.788	0.589	-0.296722	3.69229e-24	Down-regulated
MyoF 1.1	Prelp	0.548	0.664	0.269473	4.18078e-24	Up-regulated
MyoF 1.1	Timp3	0.354	0.531	0.369019	6.7119e-24	Up-regulated
MyoF 1.1	Rpl13-ps3	0.137	0.292	0.202935	7.40309e-24	Up-regulated
MyoF 1.1	Gadd45g	0.937	0.851	-0.362706	1.25564e-23	Down-regulated
MyoF 1.1	Msc	0.096	0.248	0.207578	1.30308e-23	Up-regulated
MyoF 1.1	Lpl	0.477	0.628	0.32926	1.85688e-23	Up-regulated
MyoF 1.1	Mafb	0.207	0.403	0.267212	2.10231e-23	Up-regulated
MyoF 1.1	Gm10073	0.214	0.389	0.218964	3.68439e-23	Up-regulated
MyoF 1.1	Map1lc3b	0.782	0.845	0.240094	6.49548e-23	Up-regulated
MyoF 1.1	Inhbb	0.023	0.126	0.119286	8.05567e-23	Up-regulated
MyoF 1.1	Rps9	0.986	0.99	0.257071	8.93953e-23	Up-regulated
MyoF 1.1	Fry	0.301	0.492	0.240934	1.09502e-22	Up-regulated
MyoF 1.1	Sparc	1	1	0.237633	1.32218e-22	Up-regulated
MyoF 1.1	Fbxl22	0.079	0.204	0.193577	1.39006e-22	Up-regulated
MyoF 1.1	Lsp1	0.487	0.595	0.277696	1.98931e-22	Up-regulated
MyoF 1.1	Stat1	0.126	0.279	0.21107	2.30518e-22	Up-regulated
MyoF 1.1	Rpl35a	0.989	0.991	0.241488	2.77844e-22	Up-regulated
MyoF 1.1	Marcks	0.289	0.46	0.256845	2.97265e-22	Up-regulated
MyoF 1.1	Wdr89	0.345	0.518	0.222058	4.23087e-22	Up-regulated
MyoF 1.1	Rps12	0.932	0.884	0.181738	4.77467e-22	Up-regulated
MyoF 1.1	Psmb9	0.144	0.303	0.183671	5.51992e-22	Up-regulated
MyoF 1.1	Rpl28	0.957	0.978	0.210104	6.47147e-22	Up-regulated
MyoF 1.1	Bmp2	0.626	0.468	-0.321228	6.76898e-22	Down-regulated
MyoF 1.1	Rps17	0.964	0.958	0.210147	2.12964e-21	Up-regulated
MyoF 1.1	Eif3k	0.559	0.675	0.240786	2.58253e-21	Up-regulated
MyoF 1.1	Naca	0.898	0.855	0.161645	2.70673e-21	Up-regulated
MyoF 1.1	Adam19	0.401	0.576	0.238292	3.81902e-21	Up-regulated
MyoF 1.1	Igtp	0.119	0.256	0.207206	4.12249e-21	Up-regulated
MyoF 1.1	Ndufa3	0.351	0.503	0.220595	4.7163e-21	Up-regulated
MyoF 1.1	Bst2	0.37	0.518	0.259568	5.25142e-21	Up-regulated
MyoF 1.1	Fhl1	0.943	0.964	0.248832	5.56818e-21	Up-regulated
MyoF 1.1	Rpl22l1	0.889	0.879	0.213213	6.67575e-21	Up-regulated
MyoF 1.1	Hspa5	0.944	0.876	-0.295517	1.09028e-20	Down-regulated
MyoF 1.1	Rpl10	0.997	0.95	0.145556	5.6151e-20	Up-regulated
MyoF 1.1	Adamtsl1	0.052	0.17	0.132327	6.74957e-20	Up-regulated
MyoF 1.1	Rpl36a	0.959	0.966	0.208377	7.23102e-20	Up-regulated
MyoF 1.1	Cxcl12	0.997	0.997	0.252993	8.55959e-20	Up-regulated
MyoF 1.1	F2r	0.497	0.659	0.243833	1.31624e-19	Up-regulated
MyoF 1.1	Ogn	0.946	0.961	0.281449	2.14676e-19	Up-regulated
MyoF 1.1	Cox7c	0.843	0.883	0.184221	2.8096e-19	Up-regulated
MyoF 1.1	C1ra	0.472	0.594	0.221943	4.1607e-19	Up-regulated
MyoF 1.1	Hspa8	1	0.991	-0.197871	5.98093e-19	Down-regulated
MyoF 1.1	Meg3	0.434	0.247	-0.28663	1.08029e-18	Down-regulated
MyoF 1.1	Myo1e	0.09	0.231	0.142262	1.26854e-18	Up-regulated
MyoF 1.1	Cnn2	0.5	0.632	0.250906	1.30297e-18	Up-regulated
MyoF 1.1	Acta2	0.906	0.919	0.344754	1.46158e-18	Up-regulated
MyoF 1.1	Gadd45b	0.848	0.71	-0.28395	1.57281e-18	Down-regulated
MyoF 1.1	Snrpg	0.418	0.576	0.209281	1.98775e-18	Up-regulated
MyoF 1.1	Rplp2	0.996	0.991	0.187949	2.24347e-18	Up-regulated
MyoF 1.1	Gpx3	0.998	0.997	0.211202	2.89552e-18	Up-regulated
MyoF 1.1	Nrp2	0.406	0.566	0.228825	6.96452e-18	Up-regulated
MyoF 1.1	Rps15a	0.98	0.979	0.230483	7.54663e-18	Up-regulated
MyoF 1.1	Gsn	0.911	0.823	-0.34836	8.61938e-18	Down-regulated
MyoF 1.1	Rplp1	0.997	0.99	0.195732	1.34827e-17	Up-regulated
MyoF 1.1	Cst3	0.993	0.996	0.214526	1.62405e-17	Up-regulated
MyoF 1.1	Lgals9	0.427	0.575	0.223734	3.25588e-17	Up-regulated
MyoF 1.1	2010107E04Rik	0.417	0.556	0.209461	3.77006e-17	Up-regulated
MyoF 1.1	Col4a2	0.434	0.566	0.242266	3.89283e-17	Up-regulated
MyoF 1.1	H2-Q4	0.282	0.445	0.225602	3.93027e-17	Up-regulated
MyoF 1.1	Gm9844	0.153	0.293	0.167883	4.05472e-17	Up-regulated
MyoF 1.1	Rpl23	0.997	0.991	0.186759	4.82638e-17	Up-regulated
MyoF 1.1	Gm10076	0.301	0.405	0.187987	5.06869e-17	Up-regulated
MyoF 1.1	Rpl10-ps3	0.185	0.307	0.173483	5.8202e-17	Up-regulated
MyoF 1.1	Malat1	1	1	0.241501	5.85796e-17	Up-regulated
MyoF 1.1	Pde4b	0.521	0.379	-0.275851	7.50234e-17	Down-regulated
MyoF 1.1	Wbp5	0.666	0.786	0.230514	1.02498e-16	Up-regulated
MyoF 1.1	Rps26	0.927	0.947	0.199379	1.91797e-16	Up-regulated
MyoF 1.1	Svep1	0.157	0.291	0.21374	2.0245e-16	Up-regulated
MyoF 1.1	Mmp2	0.908	0.942	0.204548	3.13193e-16	Up-regulated
MyoF 1.1	Penk	0.125	0.025	-0.111853	3.567e-16	Down-regulated
MyoF 1.1	Fbln5	0.393	0.557	0.24752	3.7861e-16	Up-regulated
MyoF 1.1	Igf1	0.194	0.35	0.201484	4.14267e-16	Up-regulated
MyoF 1.1	Tubb6	0.558	0.392	-0.226375	4.62273e-16	Down-regulated
MyoF 1.1	Rps14	0.997	0.992	0.220575	4.91953e-16	Up-regulated
MyoF 1.1	Rps8	1	0.997	0.193541	5.90089e-16	Up-regulated
MyoF 1.1	Tomm7	0.501	0.629	0.199806	6.16257e-16	Up-regulated
MyoF 1.1	Rpl13a	0.996	0.996	0.221319	6.411e-16	Up-regulated
MyoF 1.1	Rps27a	0.989	0.985	0.207219	6.53948e-16	Up-regulated
MyoF 1.1	Rnase4	0.553	0.66	0.208011	1.25029e-15	Up-regulated
MyoF 1.1	Ednra	0.369	0.529	0.198038	1.32837e-15	Up-regulated
MyoF 1.1	Tnfsf9	0.333	0.174	-0.223347	1.34753e-15	Down-regulated
MyoF 1.1	Atp5e	0.581	0.704	0.208152	1.46316e-15	Up-regulated
MyoF 1.1	Ccl8	0.021	0.096	0.246997	1.87707e-15	Up-regulated
MyoF 1.1	Atp2a2	0.323	0.478	0.216719	2.08574e-15	Up-regulated
MyoF 1.1	Lrrk1	0.253	0.411	0.186818	2.10592e-15	Up-regulated
MyoF 1.1	Psmb8	0.351	0.491	0.209369	2.46709e-15	Up-regulated
MyoF 1.1	Chst1	0.36	0.508	0.208615	4.01619e-15	Up-regulated
MyoF 1.1	Rpl11	0.989	0.986	0.175242	4.40448e-15	Up-regulated
MyoF 1.1	Zfp36	0.911	0.804	-0.224628	6.49633e-15	Down-regulated
MyoF 1.1	Cdkn1a	0.376	0.214	-0.236341	8.90193e-15	Down-regulated
MyoF 1.1	Gng5	0.691	0.792	0.193421	1.03058e-14	Up-regulated
MyoF 1.1	Uqcrh	0.622	0.739	0.19966	1.38906e-14	Up-regulated
MyoF 1.1	Il6st	0.254	0.392	0.194538	1.62023e-14	Up-regulated
MyoF 1.1	Irgm2	0.039	0.13	0.108809	3.37908e-14	Up-regulated
MyoF 1.1	Cxcl13	0.122	0.251	0.240384	4.35084e-14	Up-regulated
MyoF 1.1	Snhg18	0.484	0.601	0.198666	4.76522e-14	Up-regulated
MyoF 1.1	Gm26532	0.16	0.287	0.214358	4.79165e-14	Up-regulated
MyoF 1.1	Rps20	0.969	0.972	0.187084	4.85922e-14	Up-regulated
MyoF 1.1	Pfdn5	0.758	0.797	0.187706	5.50313e-14	Up-regulated
MyoF 1.1	Rpl32	0.992	0.982	0.201478	5.65592e-14	Up-regulated
MyoF 1.1	Erdr1	0.227	0.352	0.171618	7.84805e-14	Up-regulated
MyoF 1.1	Rps7	0.974	0.968	0.191005	1.12391e-13	Up-regulated
MyoF 1.1	Pdlim1	0.745	0.644	-0.220929	1.21021e-13	Down-regulated
MyoF 1.1	Rps3	0.987	0.985	0.196975	1.68476e-13	Up-regulated
MyoF 1.1	Lmna	0.842	0.732	-0.214923	1.80221e-13	Down-regulated
MyoF 1.1	Cxcl5	0.007	0.064	0.14288	2.11956e-13	Up-regulated
MyoF 1.1	Rpl31	0.967	0.965	0.176823	2.35223e-13	Up-regulated
MyoF 1.1	Gm8730	0.302	0.432	0.176403	3.02006e-13	Up-regulated
MyoF 1.1	Rnaset2a	0.201	0.325	0.148298	4.2018e-13	Up-regulated
MyoF 1.1	Wif1	0.177	0.319	0.216738	4.22056e-13	Up-regulated
MyoF 1.1	Gm26917	0.121	0.244	0.134187	5.50904e-13	Up-regulated
MyoF 1.1	Cox4i1	0.885	0.888	0.157165	5.68961e-13	Up-regulated
MyoF 1.1	Ggt5	0.476	0.587	0.203031	5.95438e-13	Up-regulated
MyoF 1.1	Rpl9-ps6	0.141	0.261	0.144652	6.30199e-13	Up-regulated
MyoF 1.1	Eva1b	0.627	0.742	0.210183	8.52464e-13	Up-regulated
MyoF 1.1	Rpl29	0.95	0.909	0.119105	9.59116e-13	Up-regulated
MyoF 1.1	Myh9	0.402	0.541	0.197686	1.27656e-12	Up-regulated
MyoF 1.1	Col6a3	0.552	0.68	0.22743	1.33811e-12	Up-regulated
MyoF 1.1	Scd2	0.173	0.301	0.17213	1.41508e-12	Up-regulated
MyoF 1.1	Sparcl1	0.717	0.557	-0.185935	1.90276e-12	Down-regulated
MyoF 1.1	Col6a2	0.96	0.963	0.192718	1.92896e-12	Up-regulated
MyoF 1.1	Ppic	0.406	0.553	0.193931	2.08378e-12	Up-regulated
MyoF 1.1	Tuba1b	0.842	0.716	-0.167833	2.30196e-12	Down-regulated
MyoF 1.1	Tapbp	0.593	0.702	0.185819	2.41904e-12	Up-regulated
MyoF 1.1	Rpl18a	0.998	0.994	0.192139	2.68802e-12	Up-regulated
MyoF 1.1	2020-09-04	0.804	0.888	0.190289	3.18777e-12	Up-regulated
MyoF 1.1	Egr1	0.992	0.972	-0.201657	3.22034e-12	Down-regulated
MyoF 1.1	Serf2	0.94	0.955	0.169416	4.80725e-12	Up-regulated
MyoF 1.1	Nfkbia	0.782	0.635	-0.199945	5.05796e-12	Down-regulated
MyoF 1.1	Lama4	0.42	0.519	0.202229	8.57743e-12	Up-regulated
MyoF 1.1	Vcam1	0.043	0.127	0.154011	8.88342e-12	Up-regulated
MyoF 1.1	Il1r1	0.112	0.224	0.132003	9.41413e-12	Up-regulated
MyoF 1.1	Npm1	0.663	0.771	0.187197	9.51077e-12	Up-regulated
MyoF 1.1	Eif3f	0.731	0.768	0.163923	9.56715e-12	Up-regulated
MyoF 1.1	Timp1	0.159	0.268	0.142549	1.07665e-11	Up-regulated
MyoF 1.1	Smoc1	0.058	0.156	0.103029	1.13045e-11	Up-regulated
MyoF 1.1	Hspg2	0.466	0.58	0.249154	1.13574e-11	Up-regulated
MyoF 1.1	Fzd2	0.274	0.4	0.17983	1.19156e-11	Up-regulated
MyoF 1.1	Ppp1r14a	0.541	0.659	0.210443	1.35368e-11	Up-regulated
MyoF 1.1	Lamb1	0.624	0.743	0.19654	1.64934e-11	Up-regulated
MyoF 1.1	Ptch1	0.35	0.49	0.199494	1.69248e-11	Up-regulated
MyoF 1.1	Gabarap	0.776	0.791	0.151227	2.07513e-11	Up-regulated
MyoF 1.1	Cygb	0.719	0.794	0.19824	2.08804e-11	Up-regulated
MyoF 1.1	Znrf1	0.22	0.354	0.148098	2.21983e-11	Up-regulated
MyoF 1.1	Gm10036	0.074	0.177	0.104866	2.52572e-11	Up-regulated
MyoF 1.1	Ndufa2	0.564	0.678	0.177823	2.81356e-11	Up-regulated
MyoF 1.1	Stx16	0.145	0.274	0.138894	2.82781e-11	Up-regulated
MyoF 1.1	Timp2	0.83	0.873	0.160519	2.89082e-11	Up-regulated
MyoF 1.1	Pla2g16	0.42	0.528	0.183629	3.10454e-11	Up-regulated
MyoF 1.1	Sec61g	0.733	0.789	0.176427	4.1838e-11	Up-regulated
MyoF 1.1	Gm11808	0.201	0.325	0.147093	4.23149e-11	Up-regulated
MyoF 1.1	mt-Nd5	0.291	0.41	0.170828	4.28044e-11	Up-regulated
MyoF 1.1	Selenbp1	0.345	0.219	-0.177143	4.8271e-11	Down-regulated
MyoF 1.1	Zbp1	0.051	0.137	0.100726	4.90876e-11	Up-regulated
MyoF 1.1	Shfm1	0.684	0.771	0.167556	5.11072e-11	Up-regulated
MyoF 1.1	Bmp4	0.961	0.891	-0.141297	5.11109e-11	Down-regulated
MyoF 1.1	Qpct	0.178	0.073	-0.123169	5.22395e-11	Down-regulated
MyoF 1.1	Bgn	0.996	0.997	0.168603	5.26742e-11	Up-regulated
MyoF 1.1	Hnrnpa0	0.224	0.348	0.154649	5.44359e-11	Up-regulated
MyoF 1.1	Cd164	0.561	0.66	0.176017	6.18985e-11	Up-regulated
MyoF 1.1	Nrep	0.046	0.129	0.103873	6.23176e-11	Up-regulated
MyoF 1.1	Pcdh7	0.431	0.541	0.180219	7.0648e-11	Up-regulated
MyoF 1.1	Gm2000	0.154	0.267	0.128596	7.71628e-11	Up-regulated
MyoF 1.1	Myeov2	0.382	0.512	0.169202	8.45726e-11	Up-regulated
MyoF 1.1	Flna	0.433	0.564	0.187073	9.66998e-11	Up-regulated
MyoF 1.1	Rpl10a	0.97	0.974	0.165089	1.20796e-10	Up-regulated
MyoF 1.1	Pdgfra	0.81	0.865	0.203721	1.49734e-10	Up-regulated
MyoF 1.1	Sema3c	0.055	0.141	0.108038	1.58208e-10	Up-regulated
MyoF 1.1	Tpt1	0.988	0.982	0.17365	1.67762e-10	Up-regulated
MyoF 1.1	Tspan6	0.339	0.448	0.165994	2.13345e-10	Up-regulated
MyoF 1.1	Mdk	0.087	0.189	0.138373	2.30189e-10	Up-regulated
MyoF 1.1	Hsp90b1	0.637	0.762	0.181788	2.40463e-10	Up-regulated
MyoF 1.1	Selk	0.779	0.817	0.159517	2.93097e-10	Up-regulated
MyoF 1.1	Gm10116	0.072	0.152	0.106611	3.15891e-10	Up-regulated
MyoF 1.1	Lama2	0.305	0.434	0.171941	3.18001e-10	Up-regulated
MyoF 1.1	Pten	0.466	0.588	0.168762	3.69246e-10	Up-regulated
MyoF 1.1	Rpl17	0.976	0.979	0.201868	3.7087e-10	Up-regulated
MyoF 1.1	Rps15	0.994	0.991	0.156202	3.7979e-10	Up-regulated
MyoF 1.1	Eif5a	0.88	0.771	-0.13514	3.99176e-10	Down-regulated
MyoF 1.1	Smdt1	0.592	0.694	0.174287	4.79409e-10	Up-regulated
MyoF 1.1	Lpp	0.362	0.485	0.17843	6.15539e-10	Up-regulated
MyoF 1.1	Plk2	0.441	0.312	-0.228372	7.7684e-10	Down-regulated
MyoF 1.1	Rps24	0.985	0.974	0.169968	7.99059e-10	Up-regulated
MyoF 1.1	Rpl36-ps3	0.092	0.194	0.107361	8.83574e-10	Up-regulated
MyoF 1.1	Serinc3	0.209	0.315	0.149956	1.16547e-09	Up-regulated
MyoF 1.1	Ntf3	0.203	0.095	-0.141769	1.6628e-09	Down-regulated
MyoF 1.1	Ier5	0.764	0.659	-0.232923	1.99408e-09	Down-regulated
MyoF 1.1	Lrrc58	0.316	0.45	0.159481	2.20824e-09	Up-regulated
MyoF 1.1	Rpl12	0.828	0.818	0.129699	2.2751e-09	Up-regulated
MyoF 1.1	Rplp0	0.984	0.966	0.175273	2.45488e-09	Up-regulated
MyoF 1.1	Jun	0.997	0.991	-0.141552	2.67469e-09	Down-regulated
MyoF 1.1	Phpt1	0.142	0.26	0.116762	2.90595e-09	Up-regulated
MyoF 1.1	Rpl30	0.925	0.923	0.152315	2.98066e-09	Up-regulated
MyoF 1.1	Trf	0.1	0.202	0.118873	3.15767e-09	Up-regulated
MyoF 1.1	Rps11	0.986	0.98	0.16628	3.23077e-09	Up-regulated
MyoF 1.1	Cox7a2l	0.553	0.652	0.180783	3.79136e-09	Up-regulated
MyoF 1.1	Plpp3	0.503	0.591	0.253969	4.04207e-09	Up-regulated
MyoF 1.1	Lrp1	0.344	0.45	0.180545	4.53796e-09	Up-regulated
MyoF 1.1	Rpl24	0.985	0.974	0.166151	4.78837e-09	Up-regulated
MyoF 1.1	Klf9	0.63	0.509	-0.182534	4.86214e-09	Down-regulated
MyoF 1.1	Tma7	0.451	0.569	0.163647	5.01682e-09	Up-regulated
MyoF 1.1	Ifitm2	0.983	0.985	0.165561	5.11266e-09	Up-regulated
MyoF 1.1	Creb5	0.152	0.061	-0.115007	5.65347e-09	Down-regulated
MyoF 1.1	Fam174b	0.247	0.131	-0.126669	5.9695e-09	Down-regulated
MyoF 1.1	Pdia3	0.676	0.768	0.16052	6.05678e-09	Up-regulated
MyoF 1.1	Amotl2	0.247	0.351	0.155663	6.726e-09	Up-regulated
MyoF 1.1	Gbp2	0.206	0.307	0.152567	6.8041e-09	Up-regulated
MyoF 1.1	Synpo2	0.074	0.166	0.105026	7.09928e-09	Up-regulated
MyoF 1.1	Hist1h1c	0.075	0.166	0.11198	7.92633e-09	Up-regulated
MyoF 1.1	Lifr	0.077	0.17	0.10143	1.05647e-08	Up-regulated
MyoF 1.1	Cox17	0.244	0.343	0.130444	1.09421e-08	Up-regulated
MyoF 1.1	Tceb2	0.872	0.847	0.101289	1.13158e-08	Up-regulated
MyoF 1.1	Ppp1r15a	0.839	0.748	-0.185005	1.14152e-08	Down-regulated
MyoF 1.1	Swt1	0.168	0.269	0.148036	1.14715e-08	Up-regulated
MyoF 1.1	Rpl6	0.983	0.978	0.185335	1.1636e-08	Up-regulated
MyoF 1.1	Cped1	0.314	0.449	0.150812	1.16843e-08	Up-regulated
MyoF 1.1	Serping1	0.852	0.913	0.170605	1.17506e-08	Up-regulated
MyoF 1.1	Atf5	0.452	0.34	-0.199694	1.46186e-08	Down-regulated
MyoF 1.1	Tmem140	0.178	0.261	0.116674	1.51859e-08	Up-regulated
MyoF 1.1	Tap1	0.11	0.206	0.11592	1.57043e-08	Up-regulated
MyoF 1.1	Mrpl52	0.581	0.68	0.161032	1.62135e-08	Up-regulated
MyoF 1.1	Aldh1a1	0.765	0.684	-0.178505	1.70256e-08	Down-regulated
MyoF 1.1	Pkig	0.275	0.376	0.151441	2.24004e-08	Up-regulated
MyoF 1.1	Atp5g2	0.611	0.707	0.162448	2.36153e-08	Up-regulated
MyoF 1.1	Crip1	0.776	0.674	-0.211711	2.38188e-08	Down-regulated
MyoF 1.1	Rps23	0.997	0.996	0.197045	2.82614e-08	Up-regulated
MyoF 1.1	Eef1g	0.911	0.882	0.106815	2.99831e-08	Up-regulated
MyoF 1.1	H3f3a	0.924	0.935	0.131808	3.32088e-08	Up-regulated
MyoF 1.1	Tsc22d1	0.873	0.861	0.208968	3.36352e-08	Up-regulated
MyoF 1.1	Psme1	0.368	0.481	0.154699	3.54875e-08	Up-regulated
MyoF 1.1	Antxr1	0.201	0.314	0.137833	3.87075e-08	Up-regulated
MyoF 1.1	Gbp7	0.138	0.224	0.119598	3.8908e-08	Up-regulated
MyoF 1.1	Lox	0.088	0.184	0.104321	4.21641e-08	Up-regulated
MyoF 1.1	Vcl	0.215	0.331	0.142027	4.64522e-08	Up-regulated
MyoF 1.1	Col5a1	0.396	0.515	0.188653	4.84433e-08	Up-regulated
MyoF 1.1	Pmp22	0.83	0.71	-0.108272	5.06843e-08	Down-regulated
MyoF 1.1	Rps18	0.995	0.988	0.161101	5.30067e-08	Up-regulated
MyoF 1.1	H2afv	0.369	0.498	0.145943	5.60978e-08	Up-regulated
MyoF 1.1	1810058I24Rik	0.3	0.423	0.144654	5.61424e-08	Up-regulated
MyoF 1.1	Nid1	0.31	0.435	0.155127	5.64351e-08	Up-regulated
MyoF 1.1	Psmb10	0.334	0.459	0.151621	5.76264e-08	Up-regulated
MyoF 1.1	Rpl27-ps3	0.122	0.226	0.104863	6.59034e-08	Up-regulated
MyoF 1.1	Tm4sf1	0.584	0.49	-0.206976	6.85265e-08	Down-regulated
MyoF 1.1	Acsl4	0.079	0.166	0.108059	7.56271e-08	Up-regulated
MyoF 1.1	Bhlhe40	0.609	0.496	-0.190169	7.88326e-08	Down-regulated
MyoF 1.1	Bmp1	0.164	0.264	0.127593	8.69744e-08	Up-regulated
MyoF 1.1	Ifi27l2a	0.821	0.867	0.270245	9.31431e-08	Up-regulated
MyoF 1.1	Eef2	0.969	0.964	0.136159	1.02917e-07	Up-regulated
MyoF 1.1	Fat1	0.228	0.34	0.144219	1.0975e-07	Up-regulated
MyoF 1.1	Npc2	0.541	0.652	0.160589	1.18304e-07	Up-regulated
MyoF 1.1	Ssc5d	0.198	0.305	0.126043	1.3672e-07	Up-regulated
MyoF 1.1	Rnaset2b	0.148	0.239	0.115136	1.41612e-07	Up-regulated
MyoF 1.1	Mrps21	0.314	0.423	0.138143	1.44098e-07	Up-regulated
MyoF 1.1	Rps10	0.941	0.954	0.154067	1.70398e-07	Up-regulated
MyoF 1.1	Pde5a	0.265	0.377	0.146186	1.71919e-07	Up-regulated
MyoF 1.1	Ctsk	0.271	0.388	0.138384	1.81241e-07	Up-regulated
MyoF 1.1	Pkm	0.78	0.673	-0.149944	1.89696e-07	Down-regulated
MyoF 1.1	Rps6	0.994	0.989	0.180581	2.02631e-07	Up-regulated
MyoF 1.1	Hsbp1	0.536	0.621	0.156438	2.16571e-07	Up-regulated
MyoF 1.1	Rps5	0.993	0.979	0.165903	2.17562e-07	Up-regulated
MyoF 1.1	Btf3	0.735	0.771	0.146398	2.26107e-07	Up-regulated
MyoF 1.1	Robo2	0.177	0.29	0.122645	2.77826e-07	Up-regulated
MyoF 1.1	Postn	0.8	0.7	-0.224243	3.06266e-07	Down-regulated
MyoF 1.1	Rpl13	0.999	0.999	0.176146	3.23732e-07	Up-regulated
MyoF 1.1	Calm1	0.841	0.731	-0.119917	3.23931e-07	Down-regulated
MyoF 1.1	Fbln2	0.131	0.051	-0.102843	3.94295e-07	Down-regulated
[truncated: 3,677 more rows]
