# Supplementary material for: Colon stroma mediates an inflammation-driven fibroblastic response controlling matrix remodeling and healing
Source: PLoS Biol. 2022 Jan 27;20(1):e3001532. doi: 10.1371/journal.pbio.3001532 (PMC8824371; doi:10.1371/journal.pbio.3001532)
Supplement: S3 Table — DEG, differentially expressed gene; DSS, dextran sulfate sodium. (XLSX) [file pbio.3001532.s013.xlsx]

## Sheet: DEGs_StromaAll_WatervsDss_V2
Cell type	GeneID	% Expression (Water)	% Expression (DSS)	Average log fold change	Adjusted P-value	Direction
BEC 1	B2m	0.998	1	0.501425	2.12542e-102	Up-regulated
BEC 1	Cd74	0.035	0.309	1.32138	5.38371e-77	Up-regulated
BEC 1	H2-K1	0.92	0.98	0.516402	6.31779e-77	Up-regulated
BEC 1	Mgp	0.213	0.534	1.58996	6.86635e-60	Up-regulated
BEC 1	Col4a1	0.656	0.835	0.597295	7.23333e-58	Up-regulated
BEC 1	H2-D1	0.997	1	0.350216	5.49301e-55	Up-regulated
BEC 1	H2-Q7	0.309	0.58	0.447144	6.75622e-53	Up-regulated
BEC 1	Rps27	0.999	0.879	0.105161	5.43142e-50	Up-regulated
BEC 1	Col18a1	0.119	0.356	0.459073	1.38397e-47	Up-regulated
BEC 1	H2-Ab1	0.063	0.271	0.506945	1.18499e-46	Up-regulated
BEC 1	H2-Eb1	0.025	0.195	0.334984	2.02582e-41	Up-regulated
BEC 1	Heg1	0.427	0.659	0.405822	1.39245e-40	Up-regulated
BEC 1	H2-Q6	0.31	0.543	0.391866	1.7988e-40	Up-regulated
BEC 1	Rpl23a-ps3	0.363	0.614	0.355484	3.26937e-40	Up-regulated
BEC 1	Ubd	0	0.107	0.773988	5.48936e-40	Up-regulated
BEC 1	C3	0.015	0.17	0.203026	5.62392e-40	Up-regulated
BEC 1	H2-Aa	0.018	0.176	0.321995	1.58159e-39	Up-regulated
BEC 1	Tmem252	0.337	0.608	0.470758	2.11391e-39	Up-regulated
BEC 1	Rpl23a	0.986	0.895	0.165198	3.82493e-39	Up-regulated
BEC 1	Saa3	0.003	0.125	0.162532	2.72275e-38	Up-regulated
BEC 1	Gm9843	0.313	0.564	0.350222	6.94383e-38	Up-regulated
BEC 1	Vcam1	0.024	0.186	0.37867	2.51898e-37	Up-regulated
BEC 1	Rps27rt	0.489	0.717	0.353487	1.58066e-36	Up-regulated
BEC 1	S1pr1	0.41	0.648	0.350163	3.83952e-35	Up-regulated
BEC 1	Fkbp1a	0.81	0.873	0.362323	9.85455e-35	Up-regulated
BEC 1	Gm9493	0.243	0.465	0.304577	9.84969e-34	Up-regulated
BEC 1	Tppp3	0.466	0.217	-0.39827	1.43884e-33	Down-regulated
BEC 1	mt-Nd4	0.982	0.993	0.339071	4.62978e-33	Up-regulated
BEC 1	Col4a2	0.677	0.78	0.40039	6.92446e-31	Up-regulated
BEC 1	Wars	0.287	0.494	0.413271	1.42601e-30	Up-regulated
BEC 1	Serpina3n	0.012	0.134	0.150247	2.22063e-30	Up-regulated
BEC 1	Fbln5	0.151	0.309	0.758971	3.22131e-30	Up-regulated
BEC 1	Vim	0.961	0.975	0.443517	9.25016e-30	Up-regulated
BEC 1	Col15a1	0.461	0.614	0.415076	9.18981e-29	Up-regulated
BEC 1	mt-Nd2	0.845	0.858	0.294452	1.45388e-28	Up-regulated
BEC 1	mt-Co1	0.997	0.995	0.37219	1.49055e-28	Up-regulated
BEC 1	Rpl23	0.993	0.995	0.264024	2.6425e-28	Up-regulated
BEC 1	Cd93	0.51	0.691	0.350475	7.77493e-28	Up-regulated
BEC 1	Upp1	0.307	0.537	0.341141	1.01765e-27	Up-regulated
BEC 1	Pecam1	0.913	0.94	0.280239	3.93337e-27	Up-regulated
BEC 1	Cdh5	0.679	0.819	0.313037	2.31966e-26	Up-regulated
BEC 1	Rpl15	0.736	0.856	0.286441	2.9206e-26	Up-regulated
BEC 1	Hspe1	0.409	0.61	0.355114	3.83774e-26	Up-regulated
BEC 1	Serinc3	0.519	0.699	0.297914	4.90767e-26	Up-regulated
BEC 1	Rps28	0.967	0.979	0.338648	9.34692e-26	Up-regulated
BEC 1	Ms4a6d	0	0.07	0.124552	6.44791e-25	Up-regulated
BEC 1	Sparc	0.991	0.999	0.286735	6.63727e-25	Up-regulated
BEC 1	Gbp2	0.249	0.412	0.50949	8.72049e-25	Up-regulated
BEC 1	Wdr89	0.322	0.533	0.28634	9.26924e-25	Up-regulated
BEC 1	Vwf	0.193	0.369	0.452193	1.00313e-24	Up-regulated
BEC 1	Sh3bgrl3	0.523	0.666	0.304217	1.20857e-24	Up-regulated
BEC 1	H2-DMb1	0.012	0.116	0.13488	3.64128e-24	Up-regulated
BEC 1	Rpl37a	0.998	0.999	0.259957	5.53656e-23	Up-regulated
BEC 1	Rps12-ps3	0.28	0.476	0.279085	9.442e-23	Up-regulated
BEC 1	Fn1	0.235	0.422	0.319932	2.51623e-22	Up-regulated
BEC 1	Ifitm3	1	1	0.242252	4.41563e-22	Up-regulated
BEC 1	Tuba1a	0.814	0.611	-0.197792	1.37205e-21	Down-regulated
BEC 1	Thbs1	0.257	0.436	0.402082	2.70716e-21	Up-regulated
BEC 1	Lrg1	0.128	0.306	0.379384	4.83919e-21	Up-regulated
BEC 1	Zbp1	0.017	0.116	0.153559	5.48161e-21	Up-regulated
BEC 1	Inhbb	0.064	0.204	0.213536	6.247e-21	Up-regulated
BEC 1	Itm2c	0.414	0.578	0.283565	6.43919e-21	Up-regulated
BEC 1	Tap1	0.19	0.358	0.260854	7.86002e-21	Up-regulated
BEC 1	Gm26917	0.146	0.33	0.204191	1.31638e-20	Up-regulated
BEC 1	Rpl22	0.822	0.879	0.246869	4.63952e-20	Up-regulated
BEC 1	Mcam	0.341	0.525	0.273298	4.65316e-20	Up-regulated
BEC 1	Ltbp4	0.782	0.848	0.331654	6.74927e-20	Up-regulated
BEC 1	Gbp4	0.229	0.383	0.287502	8.65024e-20	Up-regulated
BEC 1	Atox1	0.775	0.88	0.290489	1.02194e-19	Up-regulated
BEC 1	mt-Cytb	0.992	0.991	0.314129	2.59083e-19	Up-regulated
BEC 1	Aldh2	0.732	0.546	-0.258763	3.26446e-19	Down-regulated
BEC 1	Rpl13-ps3	0.15	0.322	0.223577	3.38446e-19	Up-regulated
BEC 1	Rps26	0.901	0.918	0.243053	4.51419e-19	Up-regulated
BEC 1	Rhoc	0.491	0.654	0.301704	6.82855e-19	Up-regulated
BEC 1	Rps20	0.973	0.98	0.243013	8.46224e-19	Up-regulated
BEC 1	Prex2	0.384	0.555	0.288384	8.87158e-19	Up-regulated
BEC 1	Cxcl9	0.018	0.108	0.668229	1.06343e-18	Up-regulated
BEC 1	Rpl37	0.995	1	0.242491	1.0836e-18	Up-regulated
BEC 1	Rpl39	0.936	0.904	0.25252	1.70607e-18	Up-regulated
BEC 1	Serpina3f	0	0.054	0.123533	1.99433e-18	Up-regulated
BEC 1	Pcp4l1	0.649	0.457	-0.260599	2.10668e-18	Down-regulated
BEC 1	Sema3g	0.154	0.316	0.282175	2.57588e-18	Up-regulated
BEC 1	Lgmn	0.19	0.37	0.248959	3.4032e-18	Up-regulated
BEC 1	Gm8730	0.259	0.43	0.25553	3.51605e-18	Up-regulated
BEC 1	Gstm1	0.53	0.321	-0.209292	4.27768e-18	Down-regulated
BEC 1	S100a11	0.866	0.902	0.268736	4.36939e-18	Up-regulated
BEC 1	Rpl38	0.97	0.967	0.257811	3.39319e-17	Up-regulated
BEC 1	Xist	0.885	0.918	0.301814	4.32318e-17	Up-regulated
BEC 1	Erdr1	0.18	0.346	0.19931	6.44484e-17	Up-regulated
BEC 1	Cst3	0.991	0.952	-0.163957	6.48982e-17	Down-regulated
BEC 1	Bst2	0.593	0.719	0.279692	8.33233e-17	Up-regulated
BEC 1	Ctsb	0.729	0.806	0.228814	9.91588e-17	Up-regulated
BEC 1	Fxyd5	0.625	0.752	0.285535	1.22597e-16	Up-regulated
BEC 1	Eif3k	0.515	0.678	0.251028	1.47058e-16	Up-regulated
BEC 1	Tmsb10	0.85	0.867	0.320568	1.4934e-16	Up-regulated
BEC 1	Fos	0.99	0.953	-0.290693	1.61806e-16	Down-regulated
BEC 1	Serpinb9	0.179	0.324	0.251399	1.62601e-16	Up-regulated
BEC 1	Rpl10a	0.957	0.948	0.205094	1.84369e-16	Up-regulated
BEC 1	Pdlim1	0.485	0.637	0.270196	2.43978e-16	Up-regulated
BEC 1	H2-DMa	0.021	0.114	0.122254	2.89527e-16	Up-regulated
BEC 1	Sfrp1	0.027	0.126	0.119172	5.31333e-16	Up-regulated
BEC 1	Bgn	0.629	0.627	0.365869	6.62338e-16	Up-regulated
BEC 1	Igtp	0.258	0.389	0.287941	8.62285e-16	Up-regulated
BEC 1	Htra1	0.304	0.277	0.131074	9.69353e-16	Up-regulated
BEC 1	Igfbp5	0.079	0.211	0.138406	1.19364e-15	Up-regulated
BEC 1	Rpl27-ps3	0.1	0.235	0.161675	1.46471e-15	Up-regulated
BEC 1	Rplp0	0.992	0.992	0.264839	1.83526e-15	Up-regulated
BEC 1	Pdia3	0.526	0.693	0.236882	1.85614e-15	Up-regulated
BEC 1	mt-Co3	0.963	0.957	0.343551	2.00402e-15	Up-regulated
BEC 1	Adamdec1	0.508	0.321	-0.246094	2.10675e-15	Down-regulated
BEC 1	Clu	0.644	0.747	0.404647	2.35291e-15	Up-regulated
BEC 1	Eln	0.204	0.299	0.502254	2.37322e-15	Up-regulated
BEC 1	Rpl27	0.791	0.803	0.210055	2.388e-15	Up-regulated
BEC 1	Igfbp4	0.659	0.788	0.517073	2.42478e-15	Up-regulated
BEC 1	Junb	0.993	0.961	-0.213916	2.83071e-15	Down-regulated
BEC 1	Ecscr	0.627	0.723	0.264306	4.4881e-15	Up-regulated
BEC 1	Rpl6l	0.293	0.467	0.217858	4.71814e-15	Up-regulated
BEC 1	Stat1	0.163	0.298	0.206517	5.62631e-15	Up-regulated
BEC 1	Bmp4	0.303	0.142	-0.15276	8.23853e-15	Down-regulated
BEC 1	Rps9	0.995	0.982	0.202272	1.06543e-14	Up-regulated
BEC 1	mt-Co2	0.939	0.915	0.203254	1.21739e-14	Up-regulated
BEC 1	Stmn2	0.266	0.381	0.360834	1.30113e-14	Up-regulated
BEC 1	Plpp3	0.825	0.701	-0.284198	1.51669e-14	Down-regulated
BEC 1	Abca1	0.158	0.316	0.18746	1.55303e-14	Up-regulated
BEC 1	Sox18	0.148	0.303	0.179402	1.61072e-14	Up-regulated
BEC 1	S100a6	0.872	0.931	0.278907	1.64229e-14	Up-regulated
BEC 1	Gas6	0.608	0.441	-0.243474	1.93663e-14	Down-regulated
BEC 1	Rps21	0.965	0.952	0.197175	2.00027e-14	Up-regulated
BEC 1	H2-Q4	0.46	0.624	0.234417	2.01623e-14	Up-regulated
BEC 1	Rpl28	0.969	0.962	0.199477	2.1479e-14	Up-regulated
BEC 1	Ece1	0.499	0.647	0.246462	3.47576e-14	Up-regulated
BEC 1	Cdh13	0.206	0.374	0.217038	3.76448e-14	Up-regulated
BEC 1	Hif1a	0.179	0.329	0.186902	4.54217e-14	Up-regulated
BEC 1	Emp1	0.457	0.618	0.262963	5.43866e-14	Up-regulated
BEC 1	Klf4	0.863	0.727	-0.242916	5.553e-14	Down-regulated
BEC 1	Tgm2	0.382	0.511	0.259697	7.69194e-14	Up-regulated
BEC 1	Sat1	0.715	0.766	0.34587	8.37689e-14	Up-regulated
BEC 1	Csf2rb2	0.036	0.135	0.120421	1.12385e-13	Up-regulated
BEC 1	Rps7	0.986	0.978	0.213707	1.18167e-13	Up-regulated
BEC 1	Rps8	0.997	0.998	0.197001	1.35994e-13	Up-regulated
BEC 1	Gja4	0.431	0.533	0.348103	1.80963e-13	Up-regulated
BEC 1	Ace	0.592	0.729	0.257067	2.0888e-13	Up-regulated
BEC 1	Serf2	0.914	0.934	0.198076	2.16371e-13	Up-regulated
BEC 1	Rbp1	0.116	0.23	0.207987	2.46653e-13	Up-regulated
BEC 1	Serpina3g	0.001	0.051	0.12325	2.63105e-13	Up-regulated
BEC 1	Rpl32	0.992	0.98	0.227922	2.98545e-13	Up-regulated
BEC 1	Tspan8	0.186	0.345	0.212187	3.14238e-13	Up-regulated
BEC 1	Csf2rb	0.044	0.148	0.144623	3.26225e-13	Up-regulated
BEC 1	Mast4	0.472	0.634	0.245324	5.45242e-13	Up-regulated
BEC 1	Shisa5	0.448	0.612	0.213414	1.17515e-12	Up-regulated
BEC 1	Sdcbp	0.598	0.7	0.217982	1.73009e-12	Up-regulated
BEC 1	Rpl11	0.986	0.988	0.200982	1.75998e-12	Up-regulated
BEC 1	Rps15a	0.983	0.99	0.210896	1.89701e-12	Up-regulated
BEC 1	Tpt1	0.995	0.994	0.221587	1.89846e-12	Up-regulated
BEC 1	Ramp2	0.777	0.843	0.245632	1.91312e-12	Up-regulated
BEC 1	Socs3	0.898	0.767	-0.134389	2.00646e-12	Down-regulated
BEC 1	Pltp	0.64	0.496	-0.260588	3.28643e-12	Down-regulated
BEC 1	Tnfaip3	0.091	0.217	0.165492	3.44932e-12	Up-regulated
BEC 1	Rplp2	0.995	0.993	0.202977	3.69625e-12	Up-regulated
BEC 1	Atp1a1	0.412	0.562	0.203254	3.96476e-12	Up-regulated
BEC 1	Isg15	0.65	0.503	-0.295132	4.04942e-12	Down-regulated
BEC 1	Postn	0.36	0.198	-0.150525	4.54575e-12	Down-regulated
BEC 1	Jag1	0.154	0.293	0.219959	4.82582e-12	Up-regulated
BEC 1	2010107E04Rik	0.31	0.466	0.205591	4.91954e-12	Up-regulated
BEC 1	Epas1	0.722	0.813	0.247851	6.26813e-12	Up-regulated
BEC 1	Sema3f	0.151	0.295	0.142518	6.82226e-12	Up-regulated
BEC 1	Rarres2	0.53	0.36	-0.110888	7.00698e-12	Down-regulated
BEC 1	Dst	0.188	0.337	0.193888	7.76179e-12	Up-regulated
BEC 1	Tmem119	0.225	0.095	-0.125536	8.35545e-12	Down-regulated
BEC 1	Eng	0.795	0.865	0.239923	8.54572e-12	Up-regulated
BEC 1	Traf1	0.033	0.122	0.109988	9.49628e-12	Up-regulated
BEC 1	Arpc3	0.657	0.77	0.204315	1.02415e-11	Up-regulated
BEC 1	AA467197	0.004	0.055	0.110416	1.07046e-11	Up-regulated
BEC 1	Myh9	0.371	0.498	0.224386	1.11463e-11	Up-regulated
BEC 1	Gm11808	0.261	0.42	0.182529	1.2199e-11	Up-regulated
BEC 1	Nrp1	0.839	0.719	-0.217181	1.68443e-11	Down-regulated
BEC 1	Myof	0.083	0.202	0.118003	1.69388e-11	Up-regulated
BEC 1	Myl6	0.962	0.978	0.198508	1.74882e-11	Up-regulated
BEC 1	Cmip	0.313	0.471	0.196553	2.0252e-11	Up-regulated
BEC 1	Hsp90b1	0.579	0.728	0.201549	2.23103e-11	Up-regulated
BEC 1	Tspo	0.614	0.721	0.267591	2.35102e-11	Up-regulated
BEC 1	Slc6a6	0.364	0.498	0.299111	2.64153e-11	Up-regulated
BEC 1	Shfm1	0.712	0.814	0.19883	2.65425e-11	Up-regulated
BEC 1	Sulf1	0.035	0.112	0.160148	2.68436e-11	Up-regulated
BEC 1	Sdpr	0.695	0.603	-0.252819	3.11327e-11	Down-regulated
BEC 1	Plec	0.279	0.434	0.190783	3.52728e-11	Up-regulated
BEC 1	Ppic	0.363	0.512	0.208081	3.5878e-11	Up-regulated
BEC 1	Calm1	0.994	0.962	-0.129642	3.68273e-11	Down-regulated
BEC 1	Rpl5	0.837	0.849	0.173273	3.93408e-11	Up-regulated
BEC 1	Rpsa	0.924	0.941	0.187233	4.21584e-11	Up-regulated
BEC 1	S100a9	0	0.036	0.31667	4.5031e-11	Up-regulated
BEC 1	Ly6a	0.993	0.997	0.256613	4.93003e-11	Up-regulated
BEC 1	Uba52	0.291	0.389	-0.116391	5.16576e-11	Down-regulated
BEC 1	Lap3	0.138	0.271	0.150566	5.24633e-11	Up-regulated
BEC 1	Rhob	0.509	0.629	0.291751	5.38489e-11	Up-regulated
BEC 1	Iqgap1	0.496	0.612	0.219096	6.06171e-11	Up-regulated
BEC 1	Comt	0.184	0.315	0.197171	7.20752e-11	Up-regulated
BEC 1	Atp1b3	0.291	0.448	0.189748	8.71284e-11	Up-regulated
BEC 1	S100a4	0.048	0.144	0.175351	8.98549e-11	Up-regulated
BEC 1	Notch4	0.16	0.295	0.153654	9.65093e-11	Up-regulated
BEC 1	Rpl41	1	1	0.173792	1.02774e-10	Up-regulated
BEC 1	Rpl18a	1	0.999	0.191213	1.22859e-10	Up-regulated
BEC 1	Tcf4	0.674	0.734	0.200525	1.3374e-10	Up-regulated
BEC 1	Pkn3	0.138	0.273	0.128235	1.48686e-10	Up-regulated
BEC 1	Rps17	0.981	0.977	0.187766	1.61017e-10	Up-regulated
BEC 1	Rpl36a	0.955	0.962	0.200929	1.67561e-10	Up-regulated
BEC 1	Msn	0.754	0.83	0.202627	1.87512e-10	Up-regulated
BEC 1	Pcolce	0.453	0.29	-0.139934	1.98714e-10	Down-regulated
BEC 1	Ubc	0.993	0.973	-0.212586	2.22087e-10	Down-regulated
BEC 1	H2-T22	0.332	0.463	0.209887	2.22206e-10	Up-regulated
BEC 1	Plxnd1	0.238	0.375	0.179705	2.84546e-10	Up-regulated
BEC 1	Naca	0.882	0.847	0.126196	2.94181e-10	Up-regulated
BEC 1	Tuba1b	0.761	0.607	-0.116261	4.42472e-10	Down-regulated
BEC 1	Icam2	0.487	0.629	0.217575	4.59946e-10	Up-regulated
BEC 1	S100a16	0.453	0.601	0.207857	4.79914e-10	Up-regulated
BEC 1	Nos3	0.193	0.328	0.166569	4.9944e-10	Up-regulated
BEC 1	Fhl1	0.42	0.262	-0.144671	5.96129e-10	Down-regulated
BEC 1	Il2rg	0.163	0.298	0.16229	6.16784e-10	Up-regulated
BEC 1	Rpl29	0.971	0.953	0.155274	6.70621e-10	Up-regulated
BEC 1	Adgrf5	0.585	0.72	0.201757	7.65505e-10	Up-regulated
BEC 1	Rps27a	0.995	0.983	0.17564	8.552e-10	Up-regulated
BEC 1	Gja5	0.066	0.164	0.205081	1.0028e-09	Up-regulated
BEC 1	Myl9	0.453	0.295	-0.145512	1.06533e-09	Down-regulated
BEC 1	Klf2	0.987	0.939	-0.129245	1.18419e-09	Down-regulated
BEC 1	Igfbp3	0.539	0.555	0.381727	1.2568e-09	Up-regulated
BEC 1	Ybx1	0.961	0.894	0.126429	1.31667e-09	Up-regulated
BEC 1	Rab11a	0.565	0.679	0.2037	1.50027e-09	Up-regulated
BEC 1	Pdgfa	0.16	0.266	0.18122	1.52297e-09	Up-regulated
BEC 1	Mecom	0.24	0.377	0.184691	1.59025e-09	Up-regulated
BEC 1	Tapbp	0.524	0.636	0.208424	1.72108e-09	Up-regulated
BEC 1	Rnf213	0.112	0.233	0.132649	1.72416e-09	Up-regulated
BEC 1	Tubb4b	0.581	0.463	-0.207433	1.7598e-09	Down-regulated
BEC 1	Ier2	0.952	0.867	-0.133737	2.16388e-09	Down-regulated
BEC 1	Rps15	0.997	0.999	0.164665	2.38164e-09	Up-regulated
BEC 1	Marcks	0.252	0.4	0.18138	2.80456e-09	Up-regulated
BEC 1	Eef1b2	0.584	0.721	0.188295	2.94597e-09	Up-regulated
BEC 1	Slco3a1	0.137	0.261	0.160539	3.29969e-09	Up-regulated
BEC 1	Gsn	0.726	0.586	-0.231754	3.80313e-09	Down-regulated
BEC 1	Gbp5	0.09	0.181	0.169855	4.14043e-09	Up-regulated
BEC 1	Mfap4	0.064	0.164	0.128949	4.29924e-09	Up-regulated
BEC 1	Calr	0.704	0.782	0.188113	6.76852e-09	Up-regulated
BEC 1	Serping1	0.526	0.539	0.14029	7.52536e-09	Up-regulated
BEC 1	mt-Nd1	0.979	0.977	0.230115	7.76516e-09	Up-regulated
BEC 1	Tie1	0.487	0.641	0.162381	8.41168e-09	Up-regulated
BEC 1	Tmod3	0.31	0.464	0.156752	8.42415e-09	Up-regulated
BEC 1	Ly6e	0.987	0.995	0.167025	8.5377e-09	Up-regulated
BEC 1	Rpl31	0.975	0.971	0.183501	1.01821e-08	Up-regulated
BEC 1	mt-Nd3	0.399	0.529	0.202292	1.03552e-08	Up-regulated
BEC 1	Sdc1	0.025	0.091	0.107804	1.23945e-08	Up-regulated
BEC 1	Rps3a1	0.992	0.986	0.185942	1.70796e-08	Up-regulated
BEC 1	Lama5	0.088	0.195	0.104899	1.71665e-08	Up-regulated
BEC 1	Gda	0.096	0.205	0.125865	1.72685e-08	Up-regulated
BEC 1	Prr13	0.305	0.418	0.189101	1.74271e-08	Up-regulated
BEC 1	Atp13a3	0.109	0.203	0.152513	1.74546e-08	Up-regulated
BEC 1	Gm10036	0.061	0.153	0.105138	1.81863e-08	Up-regulated
BEC 1	Rps24	0.984	0.982	0.208993	1.87952e-08	Up-regulated
BEC 1	Aqp1	0.117	0.23	0.405576	3.04864e-08	Up-regulated
BEC 1	Scd2	0.099	0.202	0.125907	3.22486e-08	Up-regulated
BEC 1	mt-Atp6	0.997	0.994	0.298184	3.32425e-08	Up-regulated
BEC 1	2200002D01Rik	0.094	0.19	0.152583	3.45404e-08	Up-regulated
BEC 1	Rps11	0.997	0.987	0.173108	3.77864e-08	Up-regulated
BEC 1	Cd24a	0.599	0.459	-0.215095	4.56694e-08	Down-regulated
BEC 1	Adam15	0.546	0.669	0.200002	4.7014e-08	Up-regulated
BEC 1	Myeov2	0.297	0.437	0.17144	4.82886e-08	Up-regulated
BEC 1	Rpl30	0.92	0.928	0.157487	5.0521e-08	Up-regulated
BEC 1	Psme1	0.483	0.571	0.1768	5.1844e-08	Up-regulated
BEC 1	Sod3	0.078	0.178	0.117656	5.48317e-08	Up-regulated
BEC 1	Adcy4	0.218	0.351	0.144891	5.62131e-08	Up-regulated
BEC 1	Pmepa1	0.099	0.2	0.137974	6.09191e-08	Up-regulated
BEC 1	Mrpl52	0.35	0.486	0.17711	6.40721e-08	Up-regulated
BEC 1	Nbl1	0.526	0.374	-0.150019	6.61344e-08	Down-regulated
BEC 1	Slc25a3	0.633	0.745	0.178045	7.39269e-08	Up-regulated
BEC 1	Hnrnpa0	0.182	0.299	0.156827	7.79874e-08	Up-regulated
BEC 1	Tpm2	0.392	0.256	-0.116329	8.36537e-08	Down-regulated
BEC 1	Psmb9	0.293	0.411	0.176578	9.00707e-08	Up-regulated
BEC 1	Rps13	0.97	0.977	0.175237	9.96494e-08	Up-regulated
BEC 1	Gsto1	0.069	0.152	0.105726	1.02347e-07	Up-regulated
BEC 1	Marveld1	0.146	0.261	0.151965	1.04257e-07	Up-regulated
BEC 1	Rplp1	0.997	0.997	0.187616	1.0704e-07	Up-regulated
BEC 1	Crip1	0.984	0.965	-0.163752	1.10811e-07	Down-regulated
BEC 1	Adam10	0.199	0.331	0.122262	1.17798e-07	Up-regulated
BEC 1	Ets1	0.478	0.604	0.182598	1.23414e-07	Up-regulated
BEC 1	Capg	0.3	0.433	0.175184	1.27415e-07	Up-regulated
BEC 1	Rpl36al	0.618	0.714	0.180119	1.299e-07	Up-regulated
BEC 1	Snrpg	0.412	0.534	0.177519	1.34388e-07	Up-regulated
BEC 1	Ctsd	0.371	0.476	0.234932	1.96535e-07	Up-regulated
BEC 1	Rpl27a	0.993	0.994	0.156368	2.07943e-07	Up-regulated
BEC 1	Ccdc12	0.336	0.458	0.165115	2.13551e-07	Up-regulated
BEC 1	Camk2d	0.194	0.319	0.143107	2.2757e-07	Up-regulated
BEC 1	Rpl9-ps6	0.15	0.266	0.13398	2.51462e-07	Up-regulated
BEC 1	Cxcl10	0.096	0.195	0.438062	2.78614e-07	Up-regulated
BEC 1	Timp3	0.814	0.806	0.214572	2.82145e-07	Up-regulated
BEC 1	Arrdc3	0.119	0.224	0.150167	2.89257e-07	Up-regulated
BEC 1	Gadd45b	0.717	0.589	-0.21212	2.93153e-07	Down-regulated
BEC 1	8430408G22Rik	0.345	0.469	0.337094	3.04401e-07	Up-regulated
BEC 1	Crlf2	0.159	0.275	0.136225	3.11818e-07	Up-regulated
BEC 1	Ost4	0.387	0.535	0.14634	3.13613e-07	Up-regulated
BEC 1	Rpl35	0.945	0.912	0.154407	3.24468e-07	Up-regulated
BEC 1	Apbb2	0.438	0.558	0.167561	3.67307e-07	Up-regulated
BEC 1	Btg1	0.793	0.836	0.205506	3.71956e-07	Up-regulated
BEC 1	AW112010	0.668	0.667	0.264338	3.91312e-07	Up-regulated
BEC 1	Gm2000	0.169	0.265	0.137888	4.1379e-07	Up-regulated
BEC 1	Hspa1b	0.329	0.466	0.20428	4.64511e-07	Up-regulated
BEC 1	Lamc1	0.196	0.311	0.161462	4.67606e-07	Up-regulated
BEC 1	Rps6	0.997	0.993	0.187628	4.7008e-07	Up-regulated
BEC 1	Phlda3	0.106	0.203	0.157256	4.86344e-07	Up-regulated
BEC 1	Cald1	0.515	0.496	0.116346	5.1418e-07	Up-regulated
BEC 1	Susd6	0.113	0.205	0.119344	6.06241e-07	Up-regulated
BEC 1	Egr1	0.934	0.85	-0.137153	6.18264e-07	Down-regulated
BEC 1	Nus1	0.185	0.306	0.138427	6.97382e-07	Up-regulated
BEC 1	Rps16	0.998	0.993	0.189499	7.00129e-07	Up-regulated
BEC 1	Canx	0.328	0.456	0.166653	7.12156e-07	Up-regulated
BEC 1	S100a8	0.001	0.031	0.310119	7.15662e-07	Up-regulated
BEC 1	Snrpe	0.296	0.422	0.157413	7.20715e-07	Up-regulated
BEC 1	Dkk2	0.036	0.101	0.111922	7.79895e-07	Up-regulated
BEC 1	Ctsh	0.044	0.113	0.172102	1.01327e-06	Up-regulated
BEC 1	Efna1	0.438	0.537	0.189215	1.17606e-06	Up-regulated
BEC 1	Nckap1	0.173	0.287	0.130729	1.32163e-06	Up-regulated
BEC 1	Rnaset2a	0.136	0.248	0.118707	1.5275e-06	Up-regulated
BEC 1	Cx3cl1	0.088	0.183	0.107719	1.57972e-06	Up-regulated
BEC 1	Tap2	0.388	0.509	0.164756	1.66732e-06	Up-regulated
BEC 1	Eml1	0.118	0.221	0.11918	1.70662e-06	Up-regulated
BEC 1	Rpl10-ps3	0.139	0.241	0.121177	1.84153e-06	Up-regulated
BEC 1	Akap13	0.349	0.458	0.169831	1.88769e-06	Up-regulated
BEC 1	Rpl12	0.78	0.799	0.159955	1.922e-06	Up-regulated
BEC 1	Adam17	0.081	0.173	0.100169	2.01762e-06	Up-regulated
BEC 1	Slc12a2	0.106	0.205	0.114123	2.13545e-06	Up-regulated
BEC 1	Nid2	0.091	0.186	0.117926	2.18139e-06	Up-regulated
BEC 1	Ppp1r10	0.405	0.281	-0.17647	2.32135e-06	Down-regulated
BEC 1	Hsph1	0.185	0.292	0.183182	2.52748e-06	Up-regulated
BEC 1	Gcnt2	0.233	0.362	0.130131	2.7679e-06	Up-regulated
BEC 1	Dync1h1	0.202	0.319	0.140106	3.01534e-06	Up-regulated
BEC 1	1810011O10Rik	0.481	0.594	0.203891	3.06285e-06	Up-regulated
BEC 1	Sox7	0.242	0.364	0.149351	3.17384e-06	Up-regulated
BEC 1	Atp5e	0.565	0.657	0.167212	3.24904e-06	Up-regulated
BEC 1	Mcfd2	0.24	0.353	0.155295	3.29555e-06	Up-regulated
BEC 1	Cox7c	0.805	0.836	0.139218	3.57245e-06	Up-regulated
BEC 1	Rpl34	0.985	0.978	0.160751	3.58583e-06	Up-regulated
BEC 1	Lman2	0.232	0.358	0.134113	3.59784e-06	Up-regulated
BEC 1	Bola2	0.224	0.326	0.142179	3.98017e-06	Up-regulated
BEC 1	Irgm2	0.088	0.181	0.103128	5.18032e-06	Up-regulated
BEC 1	Thrsp	0.485	0.348	-0.113726	5.83392e-06	Down-regulated
BEC 1	Pfkfb3	0.101	0.196	0.118267	6.01093e-06	Up-regulated
BEC 1	Cxx1a	0.62	0.694	0.190738	6.07305e-06	Up-regulated
BEC 1	Cxx1b	0.403	0.522	0.173611	6.38276e-06	Up-regulated
BEC 1	Col5a2	0.091	0.171	0.129219	7.04514e-06	Up-regulated
BEC 1	Tspan7	0.321	0.444	0.166427	8.0758e-06	Up-regulated
BEC 1	Clic1	0.775	0.819	0.192259	9.25489e-06	Up-regulated
BEC 1	Mbnl1	0.326	0.454	0.155199	9.30589e-06	Up-regulated
BEC 1	Tob1	0.474	0.362	-0.173573	1.00798e-05	Down-regulated
BEC 1	P4hb	0.281	0.409	0.141416	1.07036e-05	Up-regulated
BEC 1	Cdkn1a	0.743	0.652	-0.204199	1.12032e-05	Down-regulated
BEC 1	Srgn	0.687	0.79	0.19601	1.13646e-05	Up-regulated
BEC 1	Podxl	0.707	0.785	0.190474	1.20109e-05	Up-regulated
BEC 1	Nid1	0.193	0.293	0.154757	1.20274e-05	Up-regulated
BEC 1	Znrf1	0.313	0.436	0.146363	1.32052e-05	Up-regulated
BEC 1	2020-09-11	0.196	0.295	0.135976	1.37635e-05	Up-regulated
BEC 1	Dusp6	0.285	0.411	0.165782	1.41454e-05	Up-regulated
BEC 1	Lmo2	0.403	0.48	0.233099	1.47936e-05	Up-regulated
BEC 1	Eef1a1	1	1	0.160948	1.63542e-05	Up-regulated
BEC 1	Btg2	0.921	0.837	-0.10599	1.84516e-05	Down-regulated
BEC 1	Arpc4	0.319	0.442	0.147804	1.91936e-05	Up-regulated
BEC 1	Cyba	0.276	0.404	0.147432	1.97544e-05	Up-regulated
BEC 1	Azin1	0.372	0.474	0.205798	2.16395e-05	Up-regulated
BEC 1	Anxa2	0.786	0.759	0.119326	2.34598e-05	Up-regulated
BEC 1	Ctla2a	0.55	0.659	0.235541	2.42221e-05	Up-regulated
BEC 1	N4bp3	0.18	0.286	0.129237	2.43218e-05	Up-regulated
BEC 1	Gbp7	0.303	0.401	0.169353	2.57776e-05	Up-regulated
BEC 1	Cytl1	0.021	0.075	0.339079	2.63281e-05	Up-regulated
BEC 1	Rps10	0.947	0.953	0.149819	2.90463e-05	Up-regulated
BEC 1	Calcrl	0.307	0.423	0.149432	3.01191e-05	Up-regulated
BEC 1	Usmg5	0.315	0.436	0.148086	3.55526e-05	Up-regulated
BEC 1	Psmb8	0.535	0.621	0.176955	3.55687e-05	Up-regulated
BEC 1	Efnb2	0.233	0.341	0.150988	3.80688e-05	Up-regulated
BEC 1	Ogt	0.124	0.22	0.113176	4.31508e-05	Up-regulated
BEC 1	Ninj1	0.205	0.299	0.135552	4.36036e-05	Up-regulated
BEC 1	Rnaset2b	0.164	0.272	0.113327	4.38131e-05	Up-regulated
BEC 1	Ptrf	0.719	0.758	0.160959	4.41539e-05	Up-regulated
BEC 1	Gng5	0.729	0.792	0.159104	4.48302e-05	Up-regulated
BEC 1	Gnb2l1	0.827	0.814	0.110205	4.52874e-05	Up-regulated
BEC 1	Mrpl57	0.127	0.225	0.110583	4.66462e-05	Up-regulated
BEC 1	Mall	0.263	0.358	0.157136	5.56286e-05	Up-regulated
BEC 1	Manf	0.403	0.531	0.161502	5.87085e-05	Up-regulated
BEC 1	Btf3	0.752	0.791	0.151105	6.43177e-05	Up-regulated
BEC 1	Egfl7	0.887	0.93	0.16832	6.54723e-05	Up-regulated
BEC 1	Bcl6b	0.093	0.18	0.104168	6.94592e-05	Up-regulated
BEC 1	Rpl26	0.99	0.987	0.171655	7.12352e-05	Up-regulated
BEC 1	Hspa2	0.241	0.16	-0.120926	7.53472e-05	Down-regulated
BEC 1	Krtcap2	0.479	0.595	0.168727	7.53877e-05	Up-regulated
BEC 1	Hspg2	0.555	0.66	0.200658	7.67583e-05	Up-regulated
BEC 1	Ahr	0.141	0.232	0.12133	7.78902e-05	Up-regulated
BEC 1	Rbp7	0.452	0.328	-0.225977	8.25968e-05	Down-regulated
BEC 1	Gm13889	0.549	0.421	-0.12655	8.54367e-05	Down-regulated
BEC 1	Glul	0.579	0.66	0.252196	8.65636e-05	Up-regulated
BEC 1	Calu	0.306	0.427	0.143536	9.27115e-05	Up-regulated
BEC 1	Mrps21	0.261	0.379	0.136187	9.5553e-05	Up-regulated
BEC 1	Actn1	0.139	0.239	0.122864	9.87993e-05	Up-regulated
BEC 1	Pdlim7	0.177	0.285	0.120171	9.89553e-05	Up-regulated
BEC 1	Gnaq	0.21	0.324	0.108017	0.00010417	Up-regulated
BEC 1	Fbln2	0.315	0.418	0.20516	0.000111216	Up-regulated
BEC 1	Dll4	0.287	0.389	0.156788	0.00011161	Up-regulated
BEC 1	Pabpc1	0.615	0.732	0.135525	0.000117397	Up-regulated
BEC 1	Sft2d1	0.162	0.268	0.107234	0.000122489	Up-regulated
BEC 1	Prnp	0.311	0.422	0.148799	0.000125712	Up-regulated
BEC 1	Ppia	0.998	0.993	0.128657	0.000126543	Up-regulated
BEC 1	Orai1	0.319	0.436	0.136538	0.000141085	Up-regulated
BEC 1	Gm42418	0.414	0.542	0.151416	0.00016021	Up-regulated
BEC 1	Stom	0.319	0.438	0.140017	0.000160429	Up-regulated
BEC 1	Clic4	0.683	0.75	0.155014	0.000171726	Up-regulated
BEC 1	Nedd9	0.152	0.254	0.106392	0.000181925	Up-regulated
BEC 1	Rpl18	0.985	0.983	0.135447	0.000189259	Up-regulated
BEC 1	Rps3	0.995	0.987	0.146678	0.000189448	Up-regulated
BEC 1	Tnfsf9	0.265	0.176	-0.167723	0.000190316	Down-regulated
BEC 1	Tbca	0.407	0.528	0.14281	0.000194628	Up-regulated
BEC 1	Topors	0.299	0.219	-0.133461	0.000196774	Down-regulated
BEC 1	Ldha	0.882	0.813	-0.130098	0.000203513	Down-regulated
BEC 1	Pik3r1	0.189	0.29	0.133329	0.000205286	Up-regulated
BEC 1	Rpl36	0.982	0.977	0.148806	0.000214825	Up-regulated
BEC 1	Edn1	0.217	0.307	0.271943	0.000221665	Up-regulated
BEC 1	Lrrc58	0.324	0.448	0.116458	0.000227586	Up-regulated
BEC 1	Clta	0.545	0.646	0.155781	0.000229194	Up-regulated
BEC 1	Ddx5	0.957	0.917	-0.138744	0.000231599	Down-regulated
BEC 1	Bmpr2	0.36	0.474	0.146639	0.000232204	Up-regulated
BEC 1	Ido1	0.029	0.077	0.145143	0.000261728	Up-regulated
BEC 1	Gm10073	0.26	0.377	0.122143	0.00028285	Up-regulated
BEC 1	Prss23	0.423	0.548	0.180009	0.000304404	Up-regulated
BEC 1	Vmp1	0.134	0.228	0.108689	0.000309771	Up-regulated
BEC 1	Avpi1	0.13	0.196	0.14055	0.000312235	Up-regulated
BEC 1	Cmtm8	0.311	0.201	-0.112956	0.000331744	Down-regulated
BEC 1	Tmem30a	0.297	0.418	0.119844	0.000334342	Up-regulated
BEC 1	Il4ra	0.166	0.268	0.114967	0.000353177	Up-regulated
BEC 1	Sertad1	0.648	0.577	-0.164574	0.000364995	Down-regulated
BEC 1	Ssr3	0.226	0.338	0.11919	0.000416368	Up-regulated
BEC 1	Banf1	0.241	0.329	0.138671	0.00048432	Up-regulated
BEC 1	Insr	0.078	0.138	0.108377	0.000514685	Up-regulated
BEC 1	Rac1	0.656	0.739	0.146428	0.000534649	Up-regulated
BEC 1	Adgrl2	0.146	0.238	0.113324	0.000540167	Up-regulated
BEC 1	Gbp3	0.185	0.258	0.129122	0.000554599	Up-regulated
BEC 1	Cox6b1	0.581	0.671	0.16002	0.000560899	Up-regulated
BEC 1	Dad1	0.638	0.708	0.148109	0.00057832	Up-regulated
BEC 1	Serpinf1	0.035	0.091	0.119612	0.000588828	Up-regulated
BEC 1	Rasa4	0.274	0.381	0.144738	0.000623803	Up-regulated
BEC 1	Slco2a1	0.524	0.604	0.201815	0.000638727	Up-regulated
BEC 1	Atp2a2	0.169	0.269	0.113959	0.000650666	Up-regulated
BEC 1	Atp5b	0.842	0.749	-0.116163	0.00065303	Down-regulated
BEC 1	Arrb1	0.117	0.205	0.100334	0.000661098	Up-regulated
BEC 1	Aggf1	0.136	0.21	0.122761	0.000746969	Up-regulated
BEC 1	Npm1	0.62	0.715	0.155818	0.000754552	Up-regulated
BEC 1	Cltc	0.235	0.339	0.124774	0.00076022	Up-regulated
BEC 1	Ly6c1	0.991	0.993	0.177795	0.00079855	Up-regulated
BEC 1	Flnb	0.181	0.284	0.109773	0.000812494	Up-regulated
BEC 1	Cxcl1	0.255	0.368	0.213969	0.000821632	Up-regulated
BEC 1	Ptbp3	0.339	0.454	0.129559	0.000857129	Up-regulated
BEC 1	C1s1	0.199	0.299	0.137363	0.000918336	Up-regulated
BEC 1	Endod1	0.215	0.316	0.124864	0.00096164	Up-regulated
BEC 1	Tsc22d3	0.549	0.491	-0.153273	0.00101042	Down-regulated
BEC 1	Actn4	0.702	0.764	0.160406	0.00107581	Up-regulated
BEC 1	Nck1	0.241	0.347	0.122941	0.00108207	Up-regulated
BEC 1	Hhex	0.171	0.27	0.107866	0.00119069	Up-regulated
BEC 1	Tomm7	0.489	0.589	0.139542	0.00127181	Up-regulated
BEC 1	Fmo2	0.236	0.145	-0.142866	0.00137215	Down-regulated
BEC 1	Serpine2	0.109	0.182	0.148272	0.00149994	Up-regulated
BEC 1	Morf4l2	0.336	0.449	0.130606	0.00169257	Up-regulated
BEC 1	Ccl2	0.031	0.084	0.106521	0.00176256	Up-regulated
BEC 1	Dysf	0.147	0.226	0.103906	0.00188918	Up-regulated
BEC 1	Snrpf	0.275	0.384	0.120814	0.00192915	Up-regulated
BEC 1	Arl4d	0.235	0.141	-0.104218	0.0019659	Down-regulated
BEC 1	Rps25	0.98	0.982	0.139042	0.00209482	Up-regulated
BEC 1	Ramp3	0.379	0.271	-0.133791	0.00218595	Down-regulated
BEC 1	Pmp22	0.454	0.338	-0.104296	0.00229539	Down-regulated
BEC 1	Pcdh1	0.222	0.321	0.112053	0.00240806	Up-regulated
BEC 1	Lrrc8a	0.322	0.418	0.163679	0.00245944	Up-regulated
BEC 1	Hexim1	0.317	0.235	-0.124103	0.00263453	Down-regulated
BEC 1	Ldb2	0.255	0.351	0.136061	0.00265259	Up-regulated
BEC 1	Rps6ka3	0.235	0.341	0.112537	0.00271061	Up-regulated
BEC 1	Atp2b4	0.262	0.369	0.125762	0.00276581	Up-regulated
BEC 1	Ifit1	0.237	0.158	-0.226825	0.00280556	Down-regulated
BEC 1	Rgs3	0.275	0.384	0.125546	0.00284217	Up-regulated
BEC 1	Gimap4	0.293	0.39	0.142546	0.00294199	Up-regulated
BEC 1	Csrp1	0.708	0.707	0.100858	0.00295552	Up-regulated
BEC 1	Utrn	0.326	0.433	0.135331	0.0031245	Up-regulated
BEC 1	H2-T23	0.189	0.286	0.120724	0.0031312	Up-regulated
BEC 1	Rps29	0.999	1	0.201661	0.00315586	Up-regulated
BEC 1	Cfl1	0.949	0.935	0.108451	0.00315739	Up-regulated
BEC 1	Bcam	0.773	0.702	-0.137334	0.0031991	Down-regulated
BEC 1	Swt1	0.179	0.257	0.128356	0.00335059	Up-regulated
BEC 1	Pdlim5	0.174	0.268	0.102966	0.0034183	Up-regulated
BEC 1	Acer2	0.227	0.318	0.125521	0.00342065	Up-regulated
BEC 1	Grn	0.349	0.457	0.134359	0.00364327	Up-regulated
BEC 1	Apold1	0.759	0.773	0.186001	0.00378076	Up-regulated
BEC 1	Tmco1	0.35	0.46	0.123408	0.00411513	Up-regulated
BEC 1	Aprt	0.195	0.293	0.123908	0.00448579	Up-regulated
BEC 1	Furin	0.219	0.316	0.114542	0.00468522	Up-regulated
BEC 1	Pfn1	0.911	0.912	0.145721	0.00497601	Up-regulated
BEC 1	Rasl11a	0.312	0.21	-0.166257	0.00504248	Down-regulated
BEC 1	Nudt4	0.302	0.398	0.144642	0.00504983	Up-regulated
BEC 1	Ptma	1	1	0.116058	0.00508457	Up-regulated
BEC 1	Tma7	0.407	0.517	0.132502	0.00608328	Up-regulated
BEC 1	Litaf	0.407	0.519	0.145069	0.00625628	Up-regulated
BEC 1	Tm9sf3	0.316	0.426	0.119007	0.00631746	Up-regulated
BEC 1	Rpl19	0.995	0.985	0.104789	0.0064376	Up-regulated
BEC 1	Plcb1	0.461	0.521	0.141855	0.00661321	Up-regulated
BEC 1	Rpl7	0.985	0.986	0.124344	0.00662593	Up-regulated
BEC 1	Gpr4	0.165	0.25	0.102875	0.00672056	Up-regulated
BEC 1	Eif4g1	0.225	0.326	0.107418	0.00676708	Up-regulated
BEC 1	F11r	0.466	0.58	0.108493	0.0070537	Up-regulated
BEC 1	Klf9	0.539	0.489	-0.133187	0.00789884	Down-regulated
BEC 1	Il6st	0.414	0.493	0.14526	0.00817291	Up-regulated
BEC 1	Pdcd6ip	0.184	0.269	0.10444	0.00852347	Up-regulated
BEC 1	Nisch	0.308	0.401	0.133081	0.00871346	Up-regulated
BEC 1	Serpinh1	0.949	0.943	0.120385	0.0093679	Up-regulated
BEC 1	Esd	0.236	0.338	0.109	0.0096768	Up-regulated
BEC 1	Tspan4	0.249	0.337	0.1259	0.0101442	Up-regulated
BEC 1	Rps2	0.997	0.993	0.14318	0.0101916	Up-regulated
BEC 1	Ablim1	0.3	0.408	0.107476	0.0102847	Up-regulated
BEC 1	Rps23	0.999	0.998	0.148257	0.0109641	Up-regulated
BEC 1	Sec61b	0.384	0.494	0.117398	0.0109867	Up-regulated
BEC 1	Rfk	0.122	0.198	0.11162	0.0115359	Up-regulated
BEC 1	Tmbim6	0.652	0.73	0.136321	0.0115681	Up-regulated
BEC 1	Krit1	0.177	0.253	0.105207	0.0117216	Up-regulated
BEC 1	Slc12a7	0.197	0.287	0.113145	0.0123412	Up-regulated
BEC 1	Xiap	0.241	0.324	0.113414	0.013499	Up-regulated
BEC 1	Cd34	0.733	0.8	0.148291	0.0139051	Up-regulated
BEC 1	Fundc2	0.171	0.256	0.104888	0.014151	Up-regulated
BEC 1	Serpinb6a	0.358	0.467	0.117356	0.014829	Up-regulated
BEC 1	Fez2	0.476	0.381	-0.12699	0.015442	Down-regulated
BEC 1	Lmna	0.871	0.792	-0.117334	0.0167894	Down-regulated
BEC 1	Apobec3	0.175	0.249	0.100381	0.016899	Up-regulated
BEC 1	Picalm	0.346	0.452	0.123649	0.0180167	Up-regulated
BEC 1	Myct1	0.491	0.582	0.138427	0.0184953	Up-regulated
BEC 1	Fscn1	0.12	0.197	0.119183	0.0185184	Up-regulated
BEC 1	Bnip2	0.402	0.511	0.114761	0.0207089	Up-regulated
BEC 1	Tmed2	0.5	0.608	0.117528	0.0222976	Up-regulated
BEC 1	Card19	0.305	0.396	0.119925	0.0227257	Up-regulated
BEC 1	Fosb	0.704	0.6	-0.109836	0.023184	Down-regulated
BEC 1	Acly	0.246	0.343	0.110002	0.0235499	Up-regulated
BEC 1	Jun	0.982	0.948	-0.119995	0.0247008	Down-regulated
BEC 1	Hey1	0.289	0.388	0.143244	0.0252611	Up-regulated
BEC 1	Lrrc32	0.348	0.452	0.13028	0.0259711	Up-regulated
BEC 1	Jam3	0.408	0.307	-0.132068	0.0282635	Down-regulated
BEC 1	Itgb1	0.562	0.615	0.127157	0.0285549	Up-regulated
BEC 1	Tmem184b	0.195	0.285	0.100193	0.0298553	Up-regulated
BEC 1	mt-Nd5	0.322	0.415	0.125042	0.0319242	Up-regulated
BEC 1	Sec61g	0.573	0.634	0.126304	0.0338146	Up-regulated
BEC 1	Eif4ebp1	0.169	0.243	0.101136	0.0378724	Up-regulated
BEC 1	Arpc1b	0.827	0.833	0.109692	0.0384078	Up-regulated
BEC 1	Cox4i1	0.93	0.919	0.10007	0.0384124	Up-regulated
BEC 1	Rpl24	0.989	0.975	0.101676	0.0384507	Up-regulated
BEC 1	Ybx3	0.207	0.287	0.105463	0.0385785	Up-regulated
BEC 1	Gimap5	0.282	0.373	0.117641	0.0386734	Up-regulated
BEC 1	Atp5l	0.711	0.764	0.123438	0.0387892	Up-regulated
BEC 1	Eif4g2	0.603	0.689	0.130527	0.0410278	Up-regulated
BEC 1	Sh3bgrl	0.364	0.467	0.111118	0.0419841	Up-regulated
BEC 1	Tgfbr2	0.452	0.524	0.147049	0.0435325	Up-regulated
BEC 1	Gpx1	0.651	0.74	0.140425	0.0443404	Up-regulated
BEC 1	Psma3	0.496	0.591	0.131783	0.044899	Up-regulated
BEC 1	Uqcrq	0.425	0.529	0.115786	0.0454993	Up-regulated
BEC 1	Rps18	0.998	0.994	0.144123	0.0461224	Up-regulated
BEC 1	Ehd2	0.453	0.546	0.124365	0.0461864	Up-regulated
BEC 2	Ubd	0.007	0.469	2.06907	1.31334e-19	Up-regulated
BEC 2	B2m	1	1	0.56593	2.48961e-17	Up-regulated
BEC 2	Madcam1	0.634	0.748	1.01647	2.89369e-13	Up-regulated
BEC 2	Fjx1	0.062	0.476	0.727001	4.46707e-13	Up-regulated
BEC 2	Cd74	0.138	0.592	1.5561	1.6389e-12	Up-regulated
BEC 2	Xist	0.786	0.959	0.510743	3.75717e-08	Up-regulated
BEC 2	Fabp4	0.959	0.837	-0.580908	5.34918e-08	Down-regulated
BEC 2	H2-Eb1	0.062	0.395	0.576195	6.61171e-08	Up-regulated
BEC 2	H2-Ab1	0.124	0.463	0.652297	9.1474e-08	Up-regulated
BEC 2	H2-K1	0.972	0.973	0.458201	3.40329e-07	Up-regulated
BEC 2	Serpina3g	0.014	0.265	0.513321	9.13528e-07	Up-regulated
BEC 2	Gstm1	0.545	0.184	-0.437513	1.23273e-06	Down-regulated
BEC 2	Lrg1	0.917	0.98	0.622087	2.5278e-06	Up-regulated
BEC 2	H2-D1	1	1	0.354753	1.1811e-05	Up-regulated
BEC 2	Ugcg	0.131	0.442	0.421267	1.46421e-05	Up-regulated
BEC 2	Sdpr	0.848	0.605	-0.514303	1.58149e-05	Down-regulated
BEC 2	H2-Aa	0.069	0.361	0.531882	1.70996e-05	Up-regulated
BEC 2	H2-Q7	0.566	0.844	0.460759	1.90023e-05	Up-regulated
BEC 2	Rcan1	0.676	0.51	-0.848336	4.36417e-05	Down-regulated
BEC 2	Crip1	0.979	0.878	-0.532953	6.93389e-05	Down-regulated
BEC 2	Eef1g	0.841	0.946	0.364706	0.000102615	Up-regulated
BEC 2	Gas6	0.6	0.313	-0.414458	0.00013958	Down-regulated
BEC 2	Tsc22d1	0.862	0.626	-0.543033	0.000211906	Down-regulated
BEC 2	Psmb9	0.241	0.565	0.388251	0.000256237	Up-regulated
BEC 2	Rps3	1	1	0.311378	0.000286998	Up-regulated
BEC 2	Igfbp7	0.979	1	0.488298	0.000325317	Up-regulated
BEC 2	Tmsb10	0.979	0.986	0.456305	0.000332278	Up-regulated
BEC 2	Il2rg	0.283	0.612	0.345004	0.000408934	Up-regulated
BEC 2	Sparc	0.821	0.959	0.438286	0.000715564	Up-regulated
BEC 2	H2-DMb1	0.062	0.306	0.291683	0.00112678	Up-regulated
BEC 2	Fkbp1a	0.869	0.959	0.408594	0.0016469	Up-regulated
BEC 2	Rps27rt	0.717	0.83	0.356103	0.0017087	Up-regulated
BEC 2	Ctla2a	0.862	0.925	0.565754	0.00171789	Up-regulated
BEC 2	Mgp	0.428	0.707	0.9603	0.0018621	Up-regulated
BEC 2	Myl6	0.91	0.973	0.36289	0.0024713	Up-regulated
BEC 2	Ppia	1	1	0.358318	0.00250891	Up-regulated
BEC 2	Cst3	0.979	0.898	-0.353206	0.00423038	Down-regulated
BEC 2	Fxyd6	0.6	0.299	-0.413194	0.00435923	Down-regulated
BEC 2	Rpl23a-ps3	0.538	0.728	0.338924	0.00447244	Up-regulated
BEC 2	C3	0	0.129	0.151231	0.00502771	Up-regulated
BEC 2	Gng5	0.738	0.857	0.361335	0.00534632	Up-regulated
BEC 2	Col15a1	0.331	0.599	0.451358	0.00535177	Up-regulated
BEC 2	Rps12-ps3	0.531	0.701	0.349207	0.00536122	Up-regulated
BEC 2	Sec61b	0.414	0.653	0.365333	0.00590005	Up-regulated
BEC 2	Naca	0.959	0.898	0.263933	0.00704468	Up-regulated
BEC 2	Psmb8	0.51	0.728	0.391766	0.00856123	Up-regulated
BEC 2	Ecm1	0.545	0.245	-0.324853	0.00998855	Down-regulated
BEC 2	Rpl37a	1	1	0.298574	0.0106621	Up-regulated
BEC 2	H2-DMa	0.034	0.218	0.25887	0.0117617	Up-regulated
BEC 2	Cfb	0.034	0.231	0.205463	0.021794	Up-regulated
BEC 2	Saa3	0.007	0.136	0.125767	0.0259939	Up-regulated
BEC 2	S100a13	0.566	0.735	0.371832	0.0301365	Up-regulated
BEC 2	Hspg2	0.269	0.537	0.357865	0.0331484	Up-regulated
BEC 2	Rpl9-ps6	0.145	0.381	0.287287	0.0335044	Up-regulated
Fibroblast 1a	Gsn	0.997	0.996	-0.933597	0	Down-regulated
Fibroblast 1a	Tmsb10	0.992	0.999	0.64538	0	Up-regulated
Fibroblast 1a	H2-D1	0.968	0.994	0.756993	0	Up-regulated
Fibroblast 1a	H2-K1	0.714	0.956	0.879089	0	Up-regulated
Fibroblast 1a	Col18a1	0.36	0.784	0.92982	0	Up-regulated
Fibroblast 1a	C4b	0.462	0.813	1.0102	0	Up-regulated
Fibroblast 1a	B2m	0.981	0.999	1.05352	0	Up-regulated
Fibroblast 1a	Serpina3n	0.445	0.804	1.09947	0	Up-regulated
Fibroblast 1a	Igfbp5	0.446	0.851	1.35607	0	Up-regulated
Fibroblast 1a	Igfbp4	0.979	0.998	0.742697	3.95325e-302	Up-regulated
Fibroblast 1a	Col4a1	0.506	0.864	0.67796	6.4035e-300	Up-regulated
Fibroblast 1a	H2-Q7	0.064	0.427	0.499753	1.60581e-241	Up-regulated
Fibroblast 1a	Tmem176b	0.933	0.993	0.644493	3.58746e-216	Up-regulated
Fibroblast 1a	Ifitm1	0.88	0.978	0.684216	9.29634e-214	Up-regulated
Fibroblast 1a	Tmem176a	0.862	0.98	0.649989	1.20959e-210	Up-regulated
Fibroblast 1a	Chl1	0.009	0.257	0.34661	2.74772e-203	Up-regulated
Fibroblast 1a	Tppp3	0.776	0.374	-0.63291	6.56267e-201	Down-regulated
Fibroblast 1a	S100a10	0.953	0.729	-0.520409	1.32575e-192	Down-regulated
Fibroblast 1a	Ifitm3	0.996	0.999	0.488589	3.90035e-184	Up-regulated
Fibroblast 1a	Rps27	0.998	0.858	0.143544	1.09868e-169	Up-regulated
Fibroblast 1a	Ifi27l2a	0.911	0.984	0.633381	1.58054e-166	Up-regulated
Fibroblast 1a	Col4a2	0.432	0.73	0.484004	5.78612e-166	Up-regulated
Fibroblast 1a	Rpl37a	0.997	1	0.385167	6.7666e-161	Up-regulated
Fibroblast 1a	Saa3	0.005	0.196	1.03071	1.78606e-159	Up-regulated
Fibroblast 1a	Sfrp1	0.722	0.87	0.643721	1.57994e-157	Up-regulated
Fibroblast 1a	mt-Co1	0.996	0.995	0.55234	3.0652e-155	Up-regulated
Fibroblast 1a	mt-Nd4	0.968	0.988	0.502226	4.00662e-155	Up-regulated
Fibroblast 1a	H2-Q6	0.022	0.251	0.290748	1.51788e-154	Up-regulated
Fibroblast 1a	Fth1	1	1	0.440733	7.83348e-151	Up-regulated
Fibroblast 1a	C3	0.155	0.479	0.801209	1.97015e-149	Up-regulated
Fibroblast 1a	Pmepa1	0.514	0.756	0.512134	4.43161e-149	Up-regulated
Fibroblast 1a	Lgi2	0.033	0.262	0.347847	6.07829e-149	Up-regulated
Fibroblast 1a	Cxcl5	0.01	0.201	0.61548	6.07522e-147	Up-regulated
Fibroblast 1a	Gadd45g	0.839	0.568	-0.694063	2.54073e-143	Down-regulated
Fibroblast 1a	Col1a2	0.994	0.998	0.449483	3.84761e-141	Up-regulated
Fibroblast 1a	Socs3	0.783	0.489	-0.67094	1.26767e-140	Down-regulated
Fibroblast 1a	Ugcg	0.157	0.429	0.422731	6.61379e-138	Up-regulated
Fibroblast 1a	Lum	0.954	0.855	-0.56319	3.77133e-135	Down-regulated
Fibroblast 1a	AW112010	0.514	0.722	0.658462	1.6184e-133	Up-regulated
Fibroblast 1a	Igf1	0.287	0.556	0.467271	5.19534e-133	Up-regulated
Fibroblast 1a	Fos	0.915	0.793	-0.708508	2.38695e-132	Down-regulated
Fibroblast 1a	Plac8	0.937	0.96	0.485688	5.78923e-132	Up-regulated
Fibroblast 1a	Rps12	0.972	0.82	0.115828	5.10214e-128	Up-regulated
Fibroblast 1a	mt-Co2	0.969	0.905	0.378782	8.61698e-128	Up-regulated
Fibroblast 1a	Serpina3g	0.112	0.384	0.490497	3.55563e-125	Up-regulated
Fibroblast 1a	Ly6a	0.894	0.959	0.472471	2.01141e-123	Up-regulated
Fibroblast 1a	Rps27rt	0.522	0.744	0.377154	2.40488e-123	Up-regulated
Fibroblast 1a	Atf3	0.665	0.353	-0.68398	4.85183e-121	Down-regulated
Fibroblast 1a	Iigp1	0.108	0.368	0.609311	5.90319e-120	Up-regulated
Fibroblast 1a	Stat1	0.108	0.342	0.399142	4.02449e-118	Up-regulated
Fibroblast 1a	Lpl	0.444	0.664	0.54827	1.1493e-115	Up-regulated
Fibroblast 1a	Gpx3	0.836	0.954	0.478113	1.71292e-112	Up-regulated
Fibroblast 1a	Col3a1	0.998	0.999	0.413581	4.5775e-112	Up-regulated
Fibroblast 1a	Fbln1	0.993	0.973	-0.34482	4.85663e-110	Down-regulated
Fibroblast 1a	Pmp22	0.923	0.76	-0.381033	2.25422e-109	Down-regulated
Fibroblast 1a	Junb	0.915	0.794	-0.556665	6.2825e-107	Down-regulated
Fibroblast 1a	Col5a2	0.588	0.753	0.384282	2.8952e-106	Up-regulated
Fibroblast 1a	Lamc1	0.426	0.634	0.375234	8.75818e-106	Up-regulated
Fibroblast 1a	Myl6	0.925	0.978	0.355341	1.77693e-103	Up-regulated
Fibroblast 1a	C1s1	0.738	0.89	0.372026	8.43699e-101	Up-regulated
Fibroblast 1a	Cd34	0.773	0.548	-0.423173	2.41301e-100	Down-regulated
Fibroblast 1a	mt-Nd2	0.792	0.842	0.413708	2.94596e-100	Up-regulated
Fibroblast 1a	Serf2	0.962	0.983	0.312537	3.19073e-100	Up-regulated
Fibroblast 1a	Rpl38	0.962	0.977	0.341261	8.78782e-99	Up-regulated
Fibroblast 1a	Fn1	0.748	0.886	0.489652	1.85195e-98	Up-regulated
Fibroblast 1a	Rpl23a-ps3	0.503	0.715	0.333782	3.1267e-98	Up-regulated
Fibroblast 1a	Tuba1a	0.962	0.811	-0.325913	8.33809e-98	Down-regulated
Fibroblast 1a	Grem1	0.347	0.445	0.640186	2.43137e-94	Up-regulated
Fibroblast 1a	Igfbp6	0.59	0.31	-0.461479	1.46225e-93	Down-regulated
Fibroblast 1a	Dcn	1	0.999	-0.32198	3.44166e-93	Down-regulated
Fibroblast 1a	mt-Co3	0.994	0.963	0.475765	4.73675e-92	Up-regulated
Fibroblast 1a	mt-Cytb	0.995	0.989	0.437705	1.06864e-91	Up-regulated
Fibroblast 1a	Igfbp7	1	1	0.347101	1.80225e-90	Up-regulated
Fibroblast 1a	Col27a1	0.149	0.378	0.304638	1.60714e-89	Up-regulated
Fibroblast 1a	Rpl41	1	1	0.263303	8.5218e-87	Up-regulated
Fibroblast 1a	Col1a1	0.989	0.992	0.390741	5.61079e-85	Up-regulated
Fibroblast 1a	Stmn2	0.37	0.139	-0.620353	1.83107e-84	Down-regulated
Fibroblast 1a	C1ra	0.549	0.713	0.329793	2.27933e-84	Up-regulated
Fibroblast 1a	Scube1	0.129	0.346	0.261354	1.52006e-83	Up-regulated
Fibroblast 1a	Gm9843	0.329	0.53	0.306896	1.61835e-83	Up-regulated
Fibroblast 1a	Col5a1	0.455	0.655	0.343515	2.71155e-82	Up-regulated
Fibroblast 1a	Lamb1	0.431	0.659	0.350496	1.84744e-81	Up-regulated
Fibroblast 1a	Rps12-ps3	0.438	0.626	0.302482	3.86342e-81	Up-regulated
Fibroblast 1a	Cd302	0.576	0.713	0.338835	8.43557e-80	Up-regulated
Fibroblast 1a	Sparcl1	0.445	0.19	-0.334732	9.44139e-79	Down-regulated
Fibroblast 1a	Ier2	0.799	0.589	-0.529657	3.03023e-78	Down-regulated
Fibroblast 1a	Anxa2	0.939	0.86	-0.381246	8.5904e-78	Down-regulated
Fibroblast 1a	Tgfbr2	0.367	0.557	0.332022	1.16349e-76	Up-regulated
Fibroblast 1a	Rpl15	0.713	0.84	0.29929	2.91799e-76	Up-regulated
Fibroblast 1a	Col15a1	0.669	0.744	0.326934	1.2648e-75	Up-regulated
Fibroblast 1a	Gstm1	0.867	0.657	-0.251859	6.22015e-73	Down-regulated
Fibroblast 1a	Adamdec1	0.865	0.949	0.525339	7.09407e-73	Up-regulated
Fibroblast 1a	Ly6e	0.668	0.839	0.33919	9.2038e-73	Up-regulated
Fibroblast 1a	Aldh2	0.914	0.761	-0.274404	1.17172e-72	Down-regulated
Fibroblast 1a	Ly6c1	0.393	0.574	0.428423	6.39841e-72	Up-regulated
Fibroblast 1a	Gm42418	0.491	0.713	0.47024	7.40781e-71	Up-regulated
Fibroblast 1a	mt-Nd1	0.984	0.976	0.359218	2.14831e-70	Up-regulated
Fibroblast 1a	Cxcl14	0.167	0.391	0.551031	7.69628e-70	Up-regulated
Fibroblast 1a	Sod3	0.743	0.82	0.36948	1.35786e-69	Up-regulated
Fibroblast 1a	Rpl37	0.995	0.999	0.252789	1.89308e-69	Up-regulated
Fibroblast 1a	Wdr89	0.391	0.591	0.275499	3.25737e-69	Up-regulated
Fibroblast 1a	Ifitm2	0.968	0.982	0.302401	4.3705e-69	Up-regulated
Fibroblast 1a	Rps3a1	0.993	0.998	0.262814	7.42841e-69	Up-regulated
Fibroblast 1a	Alpl	0.079	0.256	0.248634	2.86514e-68	Up-regulated
Fibroblast 1a	Prss23	0.344	0.121	-0.286918	3.8976e-68	Down-regulated
Fibroblast 1a	Rps28	0.975	0.989	0.289392	1.13097e-67	Up-regulated
Fibroblast 1a	Btg2	0.818	0.59	-0.286106	1.45261e-67	Down-regulated
Fibroblast 1a	Rplp1	0.998	0.999	0.27439	3.41286e-67	Up-regulated
Fibroblast 1a	Cd9	0.852	0.696	-0.325508	5.34208e-67	Down-regulated
Fibroblast 1a	Hist1h2bc	0.205	0.397	0.310443	7.89866e-67	Up-regulated
Fibroblast 1a	Psmb8	0.343	0.497	0.266895	1.04269e-66	Up-regulated
Fibroblast 1a	Rps21	0.924	0.958	0.276599	1.69255e-66	Up-regulated
Fibroblast 1a	Xist	0.908	0.943	0.36603	2.69498e-66	Up-regulated
Fibroblast 1a	Mfap4	0.665	0.831	0.484634	3.38917e-66	Up-regulated
Fibroblast 1a	Ndufa3	0.423	0.637	0.278124	3.84166e-66	Up-regulated
Fibroblast 1a	Mustn1	0.46	0.644	0.341093	4.72623e-65	Up-regulated
Fibroblast 1a	Serpina3f	0.002	0.086	0.127433	4.10692e-64	Up-regulated
Fibroblast 1a	Pdpn	0.62	0.724	0.317628	2.17785e-63	Up-regulated
Fibroblast 1a	Sepw1	0.925	0.944	0.252445	3.94783e-63	Up-regulated
Fibroblast 1a	Cald1	0.682	0.826	0.30052	4.07588e-63	Up-regulated
Fibroblast 1a	Il1r1	0.126	0.305	0.217821	1.12052e-62	Up-regulated
Fibroblast 1a	Rps29	0.998	0.998	0.302549	1.59337e-62	Up-regulated
Fibroblast 1a	Gm9493	0.325	0.487	0.251457	3.37908e-62	Up-regulated
Fibroblast 1a	Rpl13-ps3	0.19	0.362	0.25407	4.92853e-62	Up-regulated
Fibroblast 1a	Atp5e	0.693	0.82	0.273717	6.06562e-62	Up-regulated
Fibroblast 1a	Ubc	0.966	0.885	-0.30134	8.68738e-62	Down-regulated
Fibroblast 1a	Klf4	0.72	0.489	-0.350278	3.48174e-61	Down-regulated
Fibroblast 1a	Vcan	0.494	0.629	0.280917	1.05494e-60	Up-regulated
Fibroblast 1a	Vim	0.995	0.955	-0.21043	2.27421e-60	Down-regulated
Fibroblast 1a	Rpl39	0.974	0.921	0.246206	5.91289e-60	Up-regulated
Fibroblast 1a	Nid1	0.24	0.428	0.251469	2.02997e-59	Up-regulated
Fibroblast 1a	Hsp90b1	0.785	0.883	0.28869	1.44014e-58	Up-regulated
Fibroblast 1a	Gm15013	0.004	0.085	0.107304	2.39377e-58	Up-regulated
Fibroblast 1a	Dad1	0.728	0.828	0.250068	1.37019e-57	Up-regulated
Fibroblast 1a	Cdkn1a	0.417	0.205	-0.368493	2.61851e-57	Down-regulated
Fibroblast 1a	Lrp1	0.549	0.692	0.274678	3.47596e-57	Up-regulated
Fibroblast 1a	Osr1	0.455	0.256	-0.360189	9.29634e-57	Down-regulated
Fibroblast 1a	Rpl6l	0.341	0.498	0.233388	3.30796e-56	Up-regulated
Fibroblast 1a	Hp	0	0.067	0.136626	7.23024e-56	Up-regulated
Fibroblast 1a	Col6a3	0.319	0.528	0.313293	3.4998e-55	Up-regulated
Fibroblast 1a	Ggt5	0.144	0.335	0.224188	1.29581e-54	Up-regulated
Fibroblast 1a	Rps20	0.984	0.995	0.239921	1.79672e-54	Up-regulated
Fibroblast 1a	Lama1	0.012	0.108	0.112721	9.27844e-54	Up-regulated
Fibroblast 1a	Psmb9	0.142	0.315	0.205355	9.61918e-54	Up-regulated
Fibroblast 1a	Rpl27	0.77	0.792	0.219762	5.29664e-53	Up-regulated
Fibroblast 1a	Sulf1	0.097	0.242	0.197156	6.07835e-53	Up-regulated
Fibroblast 1a	Lgmn	0.755	0.84	0.311191	9.17645e-53	Up-regulated
Fibroblast 1a	Apoe	0.581	0.701	0.618395	1.52327e-52	Up-regulated
Fibroblast 1a	Lamp2	0.677	0.799	0.254459	1.97391e-51	Up-regulated
Fibroblast 1a	Scarb2	0.344	0.519	0.239645	2.09887e-51	Up-regulated
Fibroblast 1a	Bicc1	0.365	0.518	0.231501	4.64984e-51	Up-regulated
Fibroblast 1a	Cfb	0.026	0.137	0.134327	6.02322e-51	Up-regulated
Fibroblast 1a	Rpl36a	0.976	0.993	0.219251	1.2147e-50	Up-regulated
Fibroblast 1a	2010107E04Rik	0.477	0.609	0.234416	5.3582e-49	Up-regulated
Fibroblast 1a	Sdc1	0.188	0.31	0.24998	1.07559e-48	Up-regulated
Fibroblast 1a	Tpm1	0.613	0.713	0.253841	1.35006e-48	Up-regulated
Fibroblast 1a	Dpep1	0.115	0.286	0.220139	1.47967e-48	Up-regulated
Fibroblast 1a	mt-Atp6	0.999	0.994	0.408948	1.63752e-48	Up-regulated
Fibroblast 1a	Spon2	0.933	0.972	0.274114	5.11768e-48	Up-regulated
Fibroblast 1a	Cox6c	0.787	0.859	0.231528	6.42811e-48	Up-regulated
Fibroblast 1a	Thbd	0.39	0.544	0.285542	6.47024e-48	Up-regulated
Fibroblast 1a	Irgm2	0.042	0.163	0.146301	8.23524e-48	Up-regulated
Fibroblast 1a	Rcan1	0.333	0.17	-0.338981	1.2516e-47	Down-regulated
Fibroblast 1a	Lgals3bp	0.391	0.521	0.239711	1.60139e-47	Up-regulated
Fibroblast 1a	Anxa1	0.752	0.577	-0.266242	1.74879e-47	Down-regulated
Fibroblast 1a	Olfml3	0.584	0.704	0.285303	2.54516e-47	Up-regulated
Fibroblast 1a	Bgn	0.999	0.999	0.215314	2.67483e-47	Up-regulated
Fibroblast 1a	Col8a1	0.283	0.107	-0.204624	3.27211e-47	Down-regulated
Fibroblast 1a	Rpl36	0.977	0.987	0.221026	8.4103e-47	Up-regulated
Fibroblast 1a	H2-T23	0.159	0.32	0.201635	2.31328e-46	Up-regulated
Fibroblast 1a	Rpl9-ps6	0.162	0.312	0.194403	2.31934e-46	Up-regulated
Fibroblast 1a	Itih5	0.654	0.443	-0.238047	2.41484e-46	Down-regulated
Fibroblast 1a	Sod2	0.336	0.455	0.272748	2.44418e-46	Up-regulated
Fibroblast 1a	Gda	0.18	0.33	0.205834	4.43231e-46	Up-regulated
Fibroblast 1a	Hspa8	0.988	0.97	-0.246756	4.55237e-46	Down-regulated
Fibroblast 1a	Tap1	0.102	0.236	0.175587	6.64185e-46	Up-regulated
Fibroblast 1a	Rpl22	0.877	0.932	0.227094	1.5134e-45	Up-regulated
Fibroblast 1a	Crip2	0.747	0.548	-0.228769	1.77207e-45	Down-regulated
Fibroblast 1a	Shfm1	0.735	0.818	0.220833	3.98421e-45	Up-regulated
Fibroblast 1a	Bst2	0.359	0.502	0.245472	7.59798e-45	Up-regulated
Fibroblast 1a	Il6st	0.272	0.433	0.218296	9.30691e-45	Up-regulated
Fibroblast 1a	mt-Nd3	0.393	0.513	0.245599	1.06055e-44	Up-regulated
Fibroblast 1a	Chrdl2	0.002	0.062	0.120488	2.14982e-44	Up-regulated
Fibroblast 1a	Prelp	0.335	0.49	0.245994	3.50219e-44	Up-regulated
Fibroblast 1a	Csrp1	0.706	0.791	0.289875	7.08281e-44	Up-regulated
Fibroblast 1a	Sec61g	0.787	0.856	0.220681	8.77137e-44	Up-regulated
Fibroblast 1a	Uqcrh	0.714	0.807	0.225819	1.48532e-43	Up-regulated
Fibroblast 1a	Akap7	0.224	0.381	0.222737	1.90118e-43	Up-regulated
Fibroblast 1a	Serpina3m	0.011	0.089	0.122104	4.27121e-43	Up-regulated
Fibroblast 1a	2020-09-04	0.235	0.408	0.257332	5.62287e-43	Up-regulated
Fibroblast 1a	Rps9	0.993	0.995	0.234605	8.48331e-43	Up-regulated
Fibroblast 1a	Tubb6	0.552	0.352	-0.226688	8.80343e-43	Down-regulated
Fibroblast 1a	Myeov2	0.433	0.57	0.214958	9.92223e-43	Up-regulated
Fibroblast 1a	Ifi47	0.099	0.232	0.206265	3.32944e-42	Up-regulated
Fibroblast 1a	Cygb	0.854	0.915	0.235608	4.82405e-42	Up-regulated
Fibroblast 1a	E430025E21Rik	0.086	0.21	0.154089	2.47288e-41	Up-regulated
Fibroblast 1a	Rbp1	0.273	0.359	0.280064	5.74653e-41	Up-regulated
Fibroblast 1a	Lama4	0.299	0.458	0.227787	7.83983e-41	Up-regulated
Fibroblast 1a	Rpl28	0.979	0.99	0.201828	1.21234e-40	Up-regulated
Fibroblast 1a	Ccl8	0.171	0.341	0.32123	1.7687e-40	Up-regulated
Fibroblast 1a	Ndufa2	0.63	0.76	0.218651	1.93566e-40	Up-regulated
Fibroblast 1a	Emilin1	0.476	0.631	0.244956	2.70802e-40	Up-regulated
Fibroblast 1a	Snrpg	0.495	0.622	0.209453	2.71606e-40	Up-regulated
Fibroblast 1a	Eva1b	0.542	0.656	0.237903	5.06234e-40	Up-regulated
Fibroblast 1a	Gm13889	0.544	0.715	0.311528	6.60154e-40	Up-regulated
Fibroblast 1a	Col6a2	0.881	0.901	0.24605	6.69686e-40	Up-regulated
Fibroblast 1a	Gm10073	0.3	0.488	0.201853	1.5334e-39	Up-regulated
Fibroblast 1a	Vcam1	0.46	0.553	0.295658	1.72625e-39	Up-regulated
Fibroblast 1a	Fhl2	0.394	0.544	0.272266	1.74015e-39	Up-regulated
Fibroblast 1a	Il3ra	0.098	0.239	0.155748	1.85083e-39	Up-regulated
Fibroblast 1a	Mfap5	0.624	0.423	-0.199955	2.2233e-39	Down-regulated
Fibroblast 1a	Epas1	0.142	0.295	0.180315	2.85033e-39	Up-regulated
Fibroblast 1a	Ppp1r14a	0.434	0.583	0.285411	3.0557e-39	Up-regulated
Fibroblast 1a	Loxl2	0.358	0.492	0.216911	4.30841e-39	Up-regulated
Fibroblast 1a	Hspe1	0.567	0.684	0.272776	5.03883e-39	Up-regulated
Fibroblast 1a	Tubb2b	0.247	0.103	-0.182035	5.36631e-39	Down-regulated
Fibroblast 1a	Nr2f1	0.054	0.169	0.136793	8.04032e-39	Up-regulated
Fibroblast 1a	Hspa5	0.923	0.84	-0.311603	1.00431e-38	Down-regulated
Fibroblast 1a	Fgfr2	0.212	0.36	0.204781	1.00985e-38	Up-regulated
Fibroblast 1a	Gm8730	0.388	0.513	0.194303	1.53356e-38	Up-regulated
Fibroblast 1a	Aldh1a2	0.206	0.067	-0.152843	2.10265e-38	Down-regulated
Fibroblast 1a	Rps27a	0.995	0.996	0.211211	3.11467e-38	Up-regulated
Fibroblast 1a	Antxr1	0.237	0.385	0.189315	4.68908e-38	Up-regulated
Fibroblast 1a	Rpl10-ps3	0.206	0.351	0.17541	1.69647e-37	Up-regulated
Fibroblast 1a	Rtn4	0.763	0.617	-0.225383	5.79309e-37	Down-regulated
Fibroblast 1a	Rpl22l1	0.873	0.83	0.172397	1.27278e-36	Up-regulated
Fibroblast 1a	C2	0.038	0.141	0.11665	1.48301e-36	Up-regulated
Fibroblast 1a	Timp1	0.242	0.358	0.254446	2.61092e-36	Up-regulated
Fibroblast 1a	Spon1	0.263	0.413	0.209845	2.81892e-36	Up-regulated
Fibroblast 1a	Svep1	0.594	0.663	0.24714	3.19949e-36	Up-regulated
Fibroblast 1a	Anxa5	0.951	0.879	-0.202212	3.31645e-36	Down-regulated
Fibroblast 1a	Tagln	0.141	0.277	0.31669	4.21927e-36	Up-regulated
Fibroblast 1a	P4hb	0.533	0.667	0.209807	5.15678e-36	Up-regulated
Fibroblast 1a	Enho	0.249	0.414	0.23386	5.5316e-36	Up-regulated
Fibroblast 1a	Nbl1	0.608	0.722	0.280909	5.74538e-36	Up-regulated
Fibroblast 1a	Tomm7	0.516	0.628	0.200146	5.99108e-36	Up-regulated
Fibroblast 1a	Hspg2	0.392	0.544	0.240044	6.35709e-36	Up-regulated
Fibroblast 1a	Syt13	0.137	0.28	0.176075	1.01169e-35	Up-regulated
Fibroblast 1a	Ssc5d	0.121	0.262	0.154548	1.44664e-35	Up-regulated
Fibroblast 1a	Egr1	0.85	0.717	-0.272213	2.41571e-35	Down-regulated
Fibroblast 1a	Hspa1b	0.319	0.403	0.268014	3.14962e-35	Up-regulated
Fibroblast 1a	Rpl23	0.998	0.998	0.179799	3.92051e-35	Up-regulated
Fibroblast 1a	Serinc5	0.116	0.248	0.161933	4.0016e-35	Up-regulated
Fibroblast 1a	Cntn1	0.032	0.123	0.11319	1.19797e-34	Up-regulated
Fibroblast 1a	Tgm2	0.663	0.771	0.239952	2.11248e-34	Up-regulated
Fibroblast 1a	Ppp1r15a	0.627	0.439	-0.221735	2.99854e-34	Down-regulated
Fibroblast 1a	Tnfaip6	0.541	0.378	-0.339491	3.50868e-34	Down-regulated
Fibroblast 1a	Zeb2	0.602	0.692	0.220609	3.63952e-34	Up-regulated
Fibroblast 1a	Mrpl52	0.517	0.653	0.207091	9.58429e-34	Up-regulated
Fibroblast 1a	Tma7	0.488	0.603	0.197409	1.28288e-33	Up-regulated
Fibroblast 1a	Atp5l	0.775	0.849	0.199133	2.28718e-33	Up-regulated
Fibroblast 1a	Zbp1	0.065	0.17	0.130236	2.33508e-33	Up-regulated
Fibroblast 1a	Dusp1	0.773	0.628	-0.326996	2.33977e-33	Down-regulated
Fibroblast 1a	Ccnl1	0.583	0.412	-0.253378	3.97128e-33	Down-regulated
Fibroblast 1a	Gadd45b	0.662	0.493	-0.284583	4.51079e-33	Down-regulated
Fibroblast 1a	Ctsb	0.958	0.974	0.228432	4.77207e-33	Up-regulated
Fibroblast 1a	Rpl13a	0.998	0.999	0.196917	5.53542e-33	Up-regulated
Fibroblast 1a	Srpx2	0.32	0.466	0.210627	5.86037e-33	Up-regulated
Fibroblast 1a	Rbms3	0.208	0.341	0.178463	7.32965e-33	Up-regulated
Fibroblast 1a	Aldh3a1	0.11	0.02	-0.121017	1.05082e-32	Down-regulated
Fibroblast 1a	Jun	0.937	0.862	-0.239577	1.27134e-32	Down-regulated
Fibroblast 1a	Cxcl16	0.225	0.369	0.19835	1.32399e-32	Up-regulated
Fibroblast 1a	Igtp	0.076	0.18	0.156271	1.64257e-32	Up-regulated
Fibroblast 1a	Cstb	0.629	0.752	0.228809	2.60617e-32	Up-regulated
Fibroblast 1a	Cxcl13	0.1	0.22	0.545956	5.021e-32	Up-regulated
Fibroblast 1a	Pde12	0.221	0.088	-0.171551	5.3677e-32	Down-regulated
Fibroblast 1a	Steap4	0.052	0.154	0.133245	7.33657e-32	Up-regulated
Fibroblast 1a	Acta2	0.329	0.45	0.380239	8.23052e-32	Up-regulated
Fibroblast 1a	Ltbp1	0.296	0.455	0.194865	9.16715e-32	Up-regulated
Fibroblast 1a	Ccl2	0.162	0.276	0.511668	1.68451e-31	Up-regulated
Fibroblast 1a	Pfdn5	0.808	0.848	0.187776	1.7094e-31	Up-regulated
Fibroblast 1a	Rsrp1	0.651	0.747	0.211476	2.26716e-31	Up-regulated
Fibroblast 1a	Cxcl9	0.007	0.065	0.164512	2.68099e-31	Up-regulated
Fibroblast 1a	Nop58	0.338	0.183	-0.221407	2.81352e-31	Down-regulated
Fibroblast 1a	Rplp2	0.997	0.993	0.191905	3.47512e-31	Up-regulated
Fibroblast 1a	Rpl32	0.996	0.998	0.193172	3.57597e-31	Up-regulated
Fibroblast 1a	Igfbp3	0.637	0.458	-0.127565	3.68693e-31	Down-regulated
Fibroblast 1a	Gpm6b	0.341	0.457	0.190736	9.28921e-31	Up-regulated
Fibroblast 1a	Rps26	0.945	0.952	0.201173	1.0874e-30	Up-regulated
Fibroblast 1a	Fndc3b	0.292	0.425	0.184564	1.30853e-30	Up-regulated
Fibroblast 1a	Usmg5	0.432	0.561	0.187085	1.37225e-30	Up-regulated
Fibroblast 1a	Zfp36	0.712	0.544	-0.24474	1.45357e-30	Down-regulated
Fibroblast 1a	Psme1	0.349	0.462	0.181036	1.47352e-30	Up-regulated
Fibroblast 1a	Agt	0.156	0.3	0.268122	3.02948e-30	Up-regulated
Fibroblast 1a	Gm9844	0.125	0.253	0.136302	6.12891e-30	Up-regulated
Fibroblast 1a	Rps10	0.963	0.972	0.177047	6.27987e-30	Up-regulated
Fibroblast 1a	Il13ra1	0.068	0.175	0.110944	7.20169e-30	Up-regulated
Fibroblast 1a	Slc15a3	0.04	0.133	0.10438	8.45528e-30	Up-regulated
Fibroblast 1a	Gbp2	0.133	0.226	0.196925	9.53955e-30	Up-regulated
Fibroblast 1a	Lox	0.158	0.297	0.190223	9.59073e-30	Up-regulated
Fibroblast 1a	Gng5	0.688	0.79	0.188867	1.08334e-29	Up-regulated
Fibroblast 1a	Fmo2	0.528	0.366	-0.235718	1.285e-29	Down-regulated
Fibroblast 1a	Acsl4	0.107	0.215	0.143522	1.31309e-29	Up-regulated
Fibroblast 1a	Rpl26	0.992	0.996	0.187071	2.13554e-29	Up-regulated
Fibroblast 1a	Tceb2	0.842	0.865	0.165605	2.30175e-29	Up-regulated
Fibroblast 1a	Mrc2	0.182	0.324	0.158684	3.35541e-29	Up-regulated
Fibroblast 1a	Nisch	0.346	0.458	0.183094	5.10572e-29	Up-regulated
Fibroblast 1a	Eif3k	0.602	0.692	0.196403	6.01344e-29	Up-regulated
Fibroblast 1a	Pde10a	0.104	0.215	0.170149	6.20478e-29	Up-regulated
Fibroblast 1a	Ogt	0.246	0.373	0.189559	7.07745e-29	Up-regulated
Fibroblast 1a	Lsamp	0.134	0.036	-0.108288	7.27691e-29	Down-regulated
Fibroblast 1a	Ndufa13	0.645	0.76	0.184634	1.09721e-28	Up-regulated
Fibroblast 1a	Meg3	0.832	0.691	-0.220181	1.35738e-28	Down-regulated
Fibroblast 1a	Rpl34	0.977	0.989	0.195502	1.72323e-28	Up-regulated
Fibroblast 1a	Col16a1	0.189	0.319	0.163605	1.74347e-28	Up-regulated
Fibroblast 1a	Atp6v0e	0.481	0.584	0.179184	1.93395e-28	Up-regulated
Fibroblast 1a	Heg1	0.286	0.4	0.181852	2.36345e-28	Up-regulated
Fibroblast 1a	Romo1	0.5	0.611	0.18986	2.47416e-28	Up-regulated
Fibroblast 1a	Gng11	0.352	0.463	0.182108	2.52616e-28	Up-regulated
Fibroblast 1a	Psmb10	0.314	0.43	0.17149	2.69717e-28	Up-regulated
Fibroblast 1a	Ecm1	0.947	0.909	-0.230005	4.03569e-28	Down-regulated
Fibroblast 1a	Ckb	0.505	0.349	-0.214017	5.14655e-28	Down-regulated
Fibroblast 1a	Mmp2	0.766	0.834	0.212333	6.90039e-28	Up-regulated
Fibroblast 1a	Sdk1	0.136	0.257	0.144196	1.16686e-27	Up-regulated
Fibroblast 1a	Snhg18	0.551	0.631	0.191884	1.36261e-27	Up-regulated
Fibroblast 1a	Qpct	0.368	0.21	-0.152576	1.57639e-27	Down-regulated
Fibroblast 1a	Gm26917	0.158	0.269	0.150641	1.66461e-27	Up-regulated
Fibroblast 1a	Adam19	0.149	0.274	0.158921	3.40815e-27	Up-regulated
Fibroblast 1a	Ccl7	0.083	0.196	0.275021	4.87278e-27	Up-regulated
Fibroblast 1a	Atp5k	0.436	0.546	0.181144	4.89611e-27	Up-regulated
Fibroblast 1a	Susd6	0.093	0.201	0.12642	4.98234e-27	Up-regulated
Fibroblast 1a	Entpd2	0.598	0.437	-0.215496	5.30288e-27	Down-regulated
Fibroblast 1a	Nfkbia	0.747	0.589	-0.180629	5.66067e-27	Down-regulated
Fibroblast 1a	Cox4i1	0.927	0.931	0.162682	5.7509e-27	Up-regulated
Fibroblast 1a	Pappa	0.065	0.165	0.128757	7.24303e-27	Up-regulated
Fibroblast 1a	Rpl27a	0.995	0.996	0.160806	1.08803e-26	Up-regulated
Fibroblast 1a	Rcn1	0.464	0.546	0.170799	2.06131e-26	Up-regulated
Fibroblast 1a	Tubb2a	0.506	0.357	-0.200198	2.25035e-26	Down-regulated
Fibroblast 1a	Lpp	0.276	0.395	0.174932	2.28722e-26	Up-regulated
Fibroblast 1a	Rpl30	0.947	0.959	0.172829	2.71396e-26	Up-regulated
Fibroblast 1a	Ednra	0.146	0.265	0.140869	2.79938e-26	Up-regulated
Fibroblast 1a	Clec3b	0.958	0.883	-0.141708	2.9955e-26	Down-regulated
Fibroblast 1a	Cnn3	0.499	0.603	0.183446	3.16468e-26	Up-regulated
Fibroblast 1a	Gm10116	0.106	0.189	0.13876	5.03823e-26	Up-regulated
Fibroblast 1a	Samhd1	0.248	0.374	0.175753	5.17737e-26	Up-regulated
Fibroblast 1a	Rps15a	0.991	0.99	0.195603	5.98041e-26	Up-regulated
Fibroblast 1a	Rps15	0.998	0.999	0.15347	6.12994e-26	Up-regulated
Fibroblast 1a	Krtcap2	0.673	0.756	0.181217	7.16087e-26	Up-regulated
Fibroblast 1a	Creb5	0.291	0.151	-0.152166	7.41894e-26	Down-regulated
Fibroblast 1a	Ccl11	0.477	0.614	0.363354	7.57602e-26	Up-regulated
Fibroblast 1a	Man2a2	0.156	0.278	0.140975	8.78392e-26	Up-regulated
Fibroblast 1a	Tuba1b	0.808	0.679	-0.16879	9.64059e-26	Down-regulated
Fibroblast 1a	Mdk	0.18	0.307	0.192613	9.77046e-26	Up-regulated
Fibroblast 1a	Mgp	0.778	0.862	0.55038	1.22464e-25	Up-regulated
Fibroblast 1a	Ereg	0.202	0.313	0.325964	1.69275e-25	Up-regulated
Fibroblast 1a	Sat1	0.751	0.632	-0.303096	2.10208e-25	Down-regulated
Fibroblast 1a	Atp5j	0.702	0.746	0.162302	2.61252e-25	Up-regulated
Fibroblast 1a	Egr2	0.22	0.099	-0.15863	2.6391e-25	Down-regulated
Fibroblast 1a	Tnfsf9	0.193	0.079	-0.165659	3.99773e-25	Down-regulated
Fibroblast 1a	Sec61b	0.581	0.667	0.187184	4.4369e-25	Up-regulated
Fibroblast 1a	Rps16	0.998	0.999	0.173738	4.56217e-25	Up-regulated
Fibroblast 1a	Ndufs2	0.436	0.518	0.201364	5.32003e-25	Up-regulated
Fibroblast 1a	Ost4	0.618	0.709	0.178696	5.42602e-25	Up-regulated
Fibroblast 1a	Ces1g	0.056	0.151	0.151285	7.70048e-25	Up-regulated
Fibroblast 1a	Rps17	0.981	0.99	0.17398	1.15113e-24	Up-regulated
Fibroblast 1a	Cox17	0.21	0.308	0.13775	1.28086e-24	Up-regulated
Fibroblast 1a	Cox6b2	0.278	0.378	0.168244	1.31504e-24	Up-regulated
Fibroblast 1a	H2afj	0.491	0.58	0.171691	1.49137e-24	Up-regulated
Fibroblast 1a	Fblim1	0.263	0.391	0.159292	1.55843e-24	Up-regulated
Fibroblast 1a	H1fx	0.065	0.158	0.117053	1.57463e-24	Up-regulated
Fibroblast 1a	Scd2	0.134	0.232	0.136004	1.61959e-24	Up-regulated
Fibroblast 1a	Ddr2	0.421	0.532	0.178752	1.9699e-24	Up-regulated
Fibroblast 1a	Klf2	0.71	0.554	-0.183611	2.03005e-24	Down-regulated
Fibroblast 1a	Hspb8	0.343	0.202	-0.166246	2.67682e-24	Down-regulated
Fibroblast 1a	Ndufa4	0.643	0.729	0.180256	3.06087e-24	Up-regulated
Fibroblast 1a	Sub1	0.385	0.492	0.164199	4.31331e-24	Up-regulated
Fibroblast 1a	Rps26-ps1	0.103	0.216	0.111851	4.64556e-24	Up-regulated
Fibroblast 1a	Nedd4	0.639	0.741	0.178708	5.28822e-24	Up-regulated
Fibroblast 1a	Gbp7	0.093	0.187	0.122828	5.70655e-24	Up-regulated
Fibroblast 1a	Enpp3	0.194	0.082	-0.116459	7.30432e-24	Down-regulated
Fibroblast 1a	Rpl12	0.871	0.881	0.157629	7.63472e-24	Up-regulated
Fibroblast 1a	Cp	0.12	0.231	0.149723	1.05393e-23	Up-regulated
Fibroblast 1a	Prdx5	0.562	0.653	0.180447	1.20672e-23	Up-regulated
Fibroblast 1a	Rtp4	0.128	0.247	0.138812	1.28943e-23	Up-regulated
Fibroblast 1a	Sdpr	0.177	0.07	-0.110904	1.65691e-23	Down-regulated
Fibroblast 1a	mt-Nd5	0.312	0.437	0.178644	2.15797e-23	Up-regulated
Fibroblast 1a	Rps3	0.995	0.993	0.170312	2.34325e-23	Up-regulated
Fibroblast 1a	Pfn1	0.917	0.923	0.165535	2.41176e-23	Up-regulated
Fibroblast 1a	Flna	0.249	0.366	0.183629	2.57359e-23	Up-regulated
Fibroblast 1a	Gm2000	0.203	0.31	0.1327	4.1694e-23	Up-regulated
Fibroblast 1a	Gabarap	0.845	0.863	0.151314	4.17967e-23	Up-regulated
Fibroblast 1a	C1qtnf3	0.549	0.398	-0.217365	4.51792e-23	Down-regulated
Fibroblast 1a	Rps8	1	0.999	0.154318	6.50257e-23	Up-regulated
Fibroblast 1a	Ypel3	0.401	0.507	0.165225	7.29844e-23	Up-regulated
Fibroblast 1a	Eif4a1	0.812	0.683	-0.145412	7.32322e-23	Down-regulated
Fibroblast 1a	Myh9	0.238	0.36	0.157542	9.1825e-23	Up-regulated
Fibroblast 1a	Crip1	0.951	0.901	-0.178056	1.06935e-22	Down-regulated
Fibroblast 1a	Phpt1	0.157	0.275	0.13009	1.18778e-22	Up-regulated
Fibroblast 1a	Lmna	0.792	0.666	-0.178457	1.2192e-22	Down-regulated
Fibroblast 1a	Rnaset2b	0.155	0.267	0.129238	1.3365e-22	Up-regulated
Fibroblast 1a	Nav1	0.312	0.431	0.16233	1.34487e-22	Up-regulated
Fibroblast 1a	Sertad1	0.447	0.3	-0.189653	1.37314e-22	Down-regulated
Fibroblast 1a	Rpl27-ps3	0.141	0.258	0.119262	1.44585e-22	Up-regulated
Fibroblast 1a	Eif5a	0.893	0.785	-0.114185	1.61962e-22	Down-regulated
Fibroblast 1a	H2afv	0.442	0.508	0.142065	2.86286e-22	Up-regulated
Fibroblast 1a	Tcf4	0.403	0.49	0.184908	3.00318e-22	Up-regulated
Fibroblast 1a	Tapbp	0.48	0.583	0.169905	3.25301e-22	Up-regulated
Fibroblast 1a	H2-T22	0.286	0.403	0.148056	3.38598e-22	Up-regulated
Fibroblast 1a	Irgm1	0.044	0.121	0.10007	4.11782e-22	Up-regulated
Fibroblast 1a	Mylk	0.107	0.215	0.161448	4.42895e-22	Up-regulated
Fibroblast 1a	Sdc2	0.819	0.716	-0.182585	5.14764e-22	Down-regulated
Fibroblast 1a	Atox1	0.521	0.613	0.164741	6.26786e-22	Up-regulated
Fibroblast 1a	Uqcrq	0.513	0.602	0.163882	6.90477e-22	Up-regulated
Fibroblast 1a	Sntb2	0.368	0.227	-0.145626	7.08425e-22	Down-regulated
Fibroblast 1a	Cnn2	0.243	0.354	0.172478	8.21699e-22	Up-regulated
Fibroblast 1a	Npc2	0.789	0.841	0.171845	8.58424e-22	Up-regulated
Fibroblast 1a	Trf	0.164	0.262	0.190918	8.99752e-22	Up-regulated
Fibroblast 1a	Ces1d	0.308	0.442	0.321664	9.23894e-22	Up-regulated
Fibroblast 1a	Atp2a2	0.262	0.367	0.157181	9.33903e-22	Up-regulated
Fibroblast 1a	G0s2	0.381	0.444	0.217908	1.4675e-21	Up-regulated
Fibroblast 1a	Fam107b	0.255	0.133	-0.124959	1.86928e-21	Down-regulated
Fibroblast 1a	Itpr1	0.067	0.159	0.100866	2.63864e-21	Up-regulated
Fibroblast 1a	Ptgfrn	0.312	0.407	0.157429	4.47193e-21	Up-regulated
Fibroblast 1a	Lifr	0.083	0.174	0.10633	9.26299e-21	Up-regulated
Fibroblast 1a	Sppl2a	0.134	0.23	0.119575	1.07503e-20	Up-regulated
Fibroblast 1a	Cyba	0.571	0.658	0.174063	1.09171e-20	Up-regulated
Fibroblast 1a	Rpl18	0.99	0.984	0.146387	1.18268e-20	Up-regulated
Fibroblast 1a	Canx	0.487	0.567	0.153557	1.18527e-20	Up-regulated
Fibroblast 1a	1810037I17Rik	0.445	0.547	0.167765	1.31283e-20	Up-regulated
Fibroblast 1a	Il6	0.254	0.134	-0.220127	1.36303e-20	Down-regulated
Fibroblast 1a	Mrps21	0.381	0.497	0.153763	1.43981e-20	Up-regulated
Fibroblast 1a	Ndufa7	0.52	0.611	0.161464	1.95093e-20	Up-regulated
Fibroblast 1a	Gm11808	0.278	0.397	0.141566	1.96789e-20	Up-regulated
Fibroblast 1a	Sptbn1	0.563	0.637	0.173508	1.98857e-20	Up-regulated
Fibroblast 1a	Rps24	0.989	0.992	0.16787	2.48816e-20	Up-regulated
Fibroblast 1a	Gm17056	0.222	0.109	-0.155379	3.06254e-20	Down-regulated
Fibroblast 1a	Ddx17	0.199	0.308	0.139813	3.44306e-20	Up-regulated
Fibroblast 1a	Rpl35a	0.998	0.999	0.156569	3.57628e-20	Up-regulated
Fibroblast 1a	Rps14	0.998	1	0.174852	6.37691e-20	Up-regulated
Fibroblast 1a	Rps13	0.981	0.985	0.16212	6.92749e-20	Up-regulated
Fibroblast 1a	Naca	0.904	0.868	0.114009	8.00335e-20	Up-regulated
Fibroblast 1a	Rhoj	0.434	0.507	0.144915	8.63251e-20	Up-regulated
Fibroblast 1a	Klf9	0.621	0.479	-0.164618	1.06315e-19	Down-regulated
Fibroblast 1a	Minos1	0.592	0.689	0.166835	1.3594e-19	Up-regulated
Fibroblast 1a	Sparc	1	1	0.173546	1.3747e-19	Up-regulated
Fibroblast 1a	Ptch1	0.198	0.294	0.162019	1.43527e-19	Up-regulated
Fibroblast 1a	Rpl24	0.989	0.991	0.168794	1.54983e-19	Up-regulated
Fibroblast 1a	2020-03-08	0.092	0.182	0.102922	1.6858e-19	Up-regulated
Fibroblast 1a	Emilin2	0.181	0.08	-0.10537	2.30747e-19	Down-regulated
Fibroblast 1a	Sh3pxd2a	0.167	0.282	0.125367	2.49508e-19	Up-regulated
Fibroblast 1a	Rpl35	0.926	0.939	0.178711	2.74615e-19	Up-regulated
Fibroblast 1a	Eif4g2	0.501	0.583	0.151363	3.42142e-19	Up-regulated
Fibroblast 1a	Fis1	0.41	0.498	0.138356	4.4402e-19	Up-regulated
Fibroblast 1a	Lbh	0.213	0.331	0.156585	4.52324e-19	Up-regulated
Fibroblast 1a	Rnaset2a	0.19	0.298	0.120982	5.35868e-19	Up-regulated
Fibroblast 1a	Atp5b	0.816	0.7	-0.135311	5.99776e-19	Down-regulated
Fibroblast 1a	Cfh	0.266	0.368	0.157473	7.06033e-19	Up-regulated
Fibroblast 1a	Dynlrb1	0.571	0.652	0.157329	9.98413e-19	Up-regulated
Fibroblast 1a	Tnc	0.215	0.33	0.248446	1.0183e-18	Up-regulated
Fibroblast 1a	Nedd8	0.537	0.635	0.15812	1.25491e-18	Up-regulated
Fibroblast 1a	Serpine1	0.367	0.235	-0.210221	1.38004e-18	Down-regulated
Fibroblast 1a	Ctdsp2	0.302	0.423	0.141001	1.49457e-18	Up-regulated
Fibroblast 1a	Znrf1	0.138	0.217	0.107989	1.51145e-18	Up-regulated
Fibroblast 1a	Cnpy2	0.435	0.524	0.149025	1.90613e-18	Up-regulated
Fibroblast 1a	Tmem258	0.467	0.563	0.149241	1.9598e-18	Up-regulated
Fibroblast 1a	Cadm3	0.293	0.174	-0.132405	1.98579e-18	Down-regulated
Fibroblast 1a	H2-Q4	0.27	0.398	0.143044	2.0256e-18	Up-regulated
Fibroblast 1a	Adam23	0.355	0.451	0.15708	2.48377e-18	Up-regulated
Fibroblast 1a	Frzb	0.095	0.191	0.117607	2.68009e-18	Up-regulated
Fibroblast 1a	Dhrs3	0.228	0.331	0.148621	2.74079e-18	Up-regulated
Fibroblast 1a	Calr	0.847	0.901	0.151162	3.11213e-18	Up-regulated
Fibroblast 1a	Serinc3	0.22	0.326	0.132561	3.1673e-18	Up-regulated
Fibroblast 1a	Uqcr10	0.556	0.64	0.157004	3.34984e-18	Up-regulated
Fibroblast 1a	Tubb4b	0.354	0.23	-0.151241	3.43009e-18	Down-regulated
Fibroblast 1a	Bloc1s1	0.108	0.208	0.101919	3.46266e-18	Up-regulated
Fibroblast 1a	Rcan2	0.18	0.083	-0.104627	3.67812e-18	Down-regulated
Fibroblast 1a	Rarres2	0.984	0.976	0.209574	3.9902e-18	Up-regulated
Fibroblast 1a	Arid5a	0.153	0.068	-0.106171	4.98835e-18	Down-regulated
Fibroblast 1a	Zcchc24	0.213	0.316	0.133312	5.80374e-18	Up-regulated
Fibroblast 1a	Enpp2	0.225	0.117	-0.129768	6.18537e-18	Down-regulated
Fibroblast 1a	Nrg1	0.053	0.128	0.15963	7.06461e-18	Up-regulated
Fibroblast 1a	Tgfbr3	0.295	0.401	0.150093	7.51131e-18	Up-regulated
Fibroblast 1a	Lamp1	0.88	0.807	-0.143884	7.54696e-18	Down-regulated
Fibroblast 1a	Prnp	0.623	0.5	-0.162557	7.87899e-18	Down-regulated
Fibroblast 1a	Rpl10a	0.981	0.984	0.153675	8.22895e-18	Up-regulated
Fibroblast 1a	Has1	0.176	0.102	-0.312806	1.12566e-17	Down-regulated
Fibroblast 1a	Parva	0.265	0.351	0.122245	1.24301e-17	Up-regulated
Fibroblast 1a	Rpl11	0.995	0.994	0.139703	1.24707e-17	Up-regulated
Fibroblast 1a	Copz2	0.454	0.52	0.137851	1.3402e-17	Up-regulated
Fibroblast 1a	Cox8a	0.889	0.906	0.133825	1.65323e-17	Up-regulated
Fibroblast 1a	Tmem9b	0.328	0.424	0.126585	1.68509e-17	Up-regulated
Fibroblast 1a	Myadm	0.344	0.449	0.150655	1.72926e-17	Up-regulated
Fibroblast 1a	Trp53inp2	0.089	0.181	0.10049	1.76271e-17	Up-regulated
Fibroblast 1a	Nfix	0.415	0.483	0.136737	1.99699e-17	Up-regulated
Fibroblast 1a	Lgals3	0.368	0.241	-0.163861	2.19517e-17	Down-regulated
Fibroblast 1a	Eef1b2	0.696	0.752	0.145604	2.26277e-17	Up-regulated
Fibroblast 1a	Mafb	0.159	0.271	0.139325	3.43988e-17	Up-regulated
Fibroblast 1a	Phldb2	0.09	0.18	0.100427	4.34325e-17	Up-regulated
Fibroblast 1a	Lhfp	0.644	0.721	0.157537	5.06799e-17	Up-regulated
Fibroblast 1a	Rin2	0.137	0.239	0.109562	5.69715e-17	Up-regulated
Fibroblast 1a	Comt	0.469	0.502	0.128606	6.03202e-17	Up-regulated
Fibroblast 1a	Ramp2	0.538	0.557	0.131931	7.85739e-17	Up-regulated
Fibroblast 1a	Pold4	0.218	0.294	0.112605	8.3448e-17	Up-regulated
Fibroblast 1a	Itgav	0.186	0.291	0.126311	8.7046e-17	Up-regulated
Fibroblast 1a	D8Ertd738e	0.521	0.619	0.154103	1.01383e-16	Up-regulated
Fibroblast 1a	Lrrc58	0.291	0.391	0.133608	1.02572e-16	Up-regulated
Fibroblast 1a	Cped1	0.193	0.293	0.122172	1.19044e-16	Up-regulated
Fibroblast 1a	Cox6b1	0.643	0.727	0.152371	1.39403e-16	Up-regulated
Fibroblast 1a	Htra1	0.904	0.813	-0.109543	1.40307e-16	Down-regulated
Fibroblast 1a	Tpt1	0.998	0.995	0.155879	1.45454e-16	Up-regulated
Fibroblast 1a	Ifrd1	0.445	0.328	-0.232964	1.5699e-16	Down-regulated
Fibroblast 1a	AY036118	0.158	0.265	0.141706	1.73398e-16	Up-regulated
Fibroblast 1a	Rps11	0.993	0.996	0.14649	1.90974e-16	Up-regulated
Fibroblast 1a	Atp5g2	0.572	0.663	0.149793	2.71638e-16	Up-regulated
Fibroblast 1a	Selk	0.755	0.789	0.139339	3.30561e-16	Up-regulated
Fibroblast 1a	Cltc	0.269	0.365	0.130673	3.35961e-16	Up-regulated
Fibroblast 1a	Map1lc3a	0.588	0.693	0.161121	4.08172e-16	Up-regulated
Fibroblast 1a	Cd74	0.034	0.095	0.109062	5.07727e-16	Up-regulated
Fibroblast 1a	Wnt5a	0.077	0.158	0.108322	5.22259e-16	Up-regulated
Fibroblast 1a	Atpif1	0.542	0.614	0.148698	5.69187e-16	Up-regulated
Fibroblast 1a	Pet100	0.186	0.279	0.108199	6.05334e-16	Up-regulated
Fibroblast 1a	Pomp	0.459	0.53	0.137355	6.81144e-16	Up-regulated
Fibroblast 1a	Hnrnpa0	0.182	0.28	0.121886	1.43404e-15	Up-regulated
Fibroblast 1a	H6pd	0.207	0.311	0.121608	1.55144e-15	Up-regulated
Fibroblast 1a	Chchd2	0.837	0.856	0.133993	1.57706e-15	Up-regulated
Fibroblast 1a	Tspan4	0.258	0.316	0.110598	1.66839e-15	Up-regulated
Fibroblast 1a	Dnajb1	0.53	0.408	-0.284962	1.70549e-15	Down-regulated
Fibroblast 1a	Ltbp3	0.194	0.293	0.120129	1.73806e-15	Up-regulated
Fibroblast 1a	Hsbp1	0.555	0.627	0.142102	2.3101e-15	Up-regulated
Fibroblast 1a	Hspa1a	0.91	0.854	-0.181489	2.41389e-15	Down-regulated
Fibroblast 1a	Gaa	0.325	0.402	0.119022	2.69848e-15	Up-regulated
Fibroblast 1a	Cox14	0.379	0.459	0.125288	2.89878e-15	Up-regulated
Fibroblast 1a	Col12a1	0.447	0.503	0.14726	2.90523e-15	Up-regulated
Fibroblast 1a	Ppp1r2	0.456	0.547	0.159198	3.18714e-15	Up-regulated
Fibroblast 1a	Sh3bgrl3	0.418	0.491	0.13126	4.09722e-15	Up-regulated
Fibroblast 1a	Atp5j2	0.622	0.697	0.144169	4.90511e-15	Up-regulated
Fibroblast 1a	Grcc10	0.135	0.224	0.103642	4.98296e-15	Up-regulated
Fibroblast 1a	Srp14	0.453	0.526	0.127064	5.4101e-15	Up-regulated
Fibroblast 1a	Rpl5	0.873	0.872	0.1194	6.0304e-15	Up-regulated
Fibroblast 1a	Slc29a1	0.326	0.209	-0.106751	7.64516e-15	Down-regulated
Fibroblast 1a	Dync1h1	0.164	0.252	0.112266	7.90082e-15	Up-regulated
Fibroblast 1a	Mycbp2	0.296	0.383	0.129399	9.28834e-15	Up-regulated
Fibroblast 1a	App	0.563	0.649	0.151849	1.02905e-14	Up-regulated
Fibroblast 1a	Dnmt3l	0.194	0.297	0.119206	1.10229e-14	Up-regulated
Fibroblast 1a	Rab7b	0.284	0.178	-0.113964	1.24719e-14	Down-regulated
Fibroblast 1a	Serpinb1a	0.382	0.27	-0.144415	1.87881e-14	Down-regulated
Fibroblast 1a	Cyb5r3	0.646	0.542	-0.153592	1.95702e-14	Down-regulated
Fibroblast 1a	Pid1	0.688	0.563	-0.125263	1.96673e-14	Down-regulated
Fibroblast 1a	Maf	0.179	0.271	0.1144	2.18249e-14	Up-regulated
Fibroblast 1a	Ifngr1	0.51	0.537	0.17407	2.34153e-14	Up-regulated
Fibroblast 1a	Spcs1	0.531	0.604	0.133964	2.74982e-14	Up-regulated
Fibroblast 1a	Grb10	0.141	0.236	0.104622	2.96808e-14	Up-regulated
Fibroblast 1a	Nop10	0.462	0.544	0.138804	3.08255e-14	Up-regulated
Fibroblast 1a	Tpm4	0.685	0.695	0.118605	3.21021e-14	Up-regulated
Fibroblast 1a	Sulf2	0.414	0.467	0.128204	4.34306e-14	Up-regulated
Fibroblast 1a	Ier3	0.508	0.38	-0.122182	5.53894e-14	Down-regulated
Fibroblast 1a	Rpl31	0.987	0.985	0.134874	5.65419e-14	Up-regulated
Fibroblast 1a	Wbp5	0.63	0.696	0.154526	6.23353e-14	Up-regulated
Fibroblast 1a	Hes1	0.807	0.721	0.11583	7.86947e-14	Up-regulated
Fibroblast 1a	Xdh	0.254	0.342	0.112408	7.89575e-14	Up-regulated
Fibroblast 1a	Ndufc1	0.395	0.471	0.123237	8.12499e-14	Up-regulated
Fibroblast 1a	Ghr	0.389	0.461	0.121164	8.88833e-14	Up-regulated
Fibroblast 1a	Atp6v1f	0.497	0.565	0.136612	8.94206e-14	Up-regulated
Fibroblast 1a	Tmbim6	0.58	0.655	0.136179	9.0107e-14	Up-regulated
Fibroblast 1a	Ahnak2	0.293	0.183	-0.114901	9.64908e-14	Down-regulated
Fibroblast 1a	Tmem123	0.259	0.334	0.110186	1.01205e-13	Up-regulated
Fibroblast 1a	Ppib	0.862	0.866	0.122152	1.092e-13	Up-regulated
Fibroblast 1a	Aldh1a3	0.197	0.299	0.143503	1.27896e-13	Up-regulated
Fibroblast 1a	Trappc2l	0.3	0.357	0.103335	1.396e-13	Up-regulated
Fibroblast 1a	Btf3	0.746	0.788	0.145119	1.49125e-13	Up-regulated
Fibroblast 1a	Nptn	0.163	0.252	0.10534	1.63236e-13	Up-regulated
Fibroblast 1a	Ube2l6	0.231	0.306	0.104738	2.73925e-13	Up-regulated
Fibroblast 1a	Phlda1	0.858	0.77	-0.149656	2.80095e-13	Down-regulated
Fibroblast 1a	Rps27l	0.596	0.677	0.142557	2.83035e-13	Up-regulated
Fibroblast 1a	Klf13	0.403	0.284	-0.121752	2.90012e-13	Down-regulated
Fibroblast 1a	Gja1	0.341	0.445	0.1555	3.24254e-13	Up-regulated
Fibroblast 1a	Col5a3	0.179	0.276	0.118735	3.59084e-13	Up-regulated
Fibroblast 1a	Vmp1	0.367	0.437	0.12304	3.67848e-13	Up-regulated
Fibroblast 1a	Scand1	0.355	0.432	0.120734	3.79928e-13	Up-regulated
Fibroblast 1a	2020-09-11	0.298	0.386	0.124499	3.97983e-13	Up-regulated
Fibroblast 1a	Arpp19	0.389	0.454	0.116066	4.24397e-13	Up-regulated
Fibroblast 1a	Gpx1	0.535	0.594	0.163434	4.51308e-13	Up-regulated
Fibroblast 1a	Pde5a	0.156	0.242	0.108353	5.38755e-13	Up-regulated
Fibroblast 1a	Map1lc3b	0.782	0.794	0.124178	6.43658e-13	Up-regulated
Fibroblast 1a	Tcf21	0.744	0.755	0.282146	7.75871e-13	Up-regulated
Fibroblast 1a	Hsd11b1	0.507	0.563	0.182346	8.76949e-13	Up-regulated
Fibroblast 1a	Aspn	0.497	0.375	-0.104618	1.0028e-12	Down-regulated
Fibroblast 1a	Lgals1	0.999	0.998	0.16112	1.02888e-12	Up-regulated
Fibroblast 1a	Gng12	0.187	0.28	0.10466	1.04247e-12	Up-regulated
Fibroblast 1a	Atf4	0.587	0.484	-0.172359	1.16855e-12	Down-regulated
Fibroblast 1a	Vamp8	0.341	0.414	0.116532	1.27339e-12	Up-regulated
Fibroblast 1a	Ifnar2	0.28	0.348	0.105027	1.39432e-12	Up-regulated
Fibroblast 1a	Mmp3	0.022	0.07	0.181736	1.43091e-12	Up-regulated
Fibroblast 1a	Pdia4	0.343	0.398	0.102739	1.56813e-12	Up-regulated
Fibroblast 1a	Tmco1	0.389	0.459	0.11144	1.71032e-12	Up-regulated
Fibroblast 1a	Gstm2	0.376	0.457	0.128448	2.19824e-12	Up-regulated
Fibroblast 1a	Ryk	0.271	0.36	0.113196	2.89999e-12	Up-regulated
Fibroblast 1a	Iscu	0.44	0.501	0.122639	3.25156e-12	Up-regulated
Fibroblast 1a	Marcks	0.277	0.358	0.130299	3.72423e-12	Up-regulated
Fibroblast 1a	Actn1	0.188	0.279	0.110845	4.139e-12	Up-regulated
Fibroblast 1a	Slc50a1	0.308	0.368	0.102962	4.32533e-12	Up-regulated
Fibroblast 1a	Rps7	0.986	0.985	0.135857	5.03157e-12	Up-regulated
Fibroblast 1a	Slit3	0.207	0.276	0.108126	6.74881e-12	Up-regulated
Fibroblast 1a	Ndufa6	0.504	0.573	0.129064	7.48935e-12	Up-regulated
Fibroblast 1a	Efemp2	0.461	0.528	0.124588	8.52389e-12	Up-regulated
Fibroblast 1a	Snrpe	0.394	0.445	0.102042	8.99422e-12	Up-regulated
Fibroblast 1a	Nr4a1	0.513	0.394	-0.11676	1.29334e-11	Down-regulated
Fibroblast 1a	Anapc11	0.436	0.482	0.108625	1.39339e-11	Up-regulated
Fibroblast 1a	Rrad	0.166	0.085	-0.10824	1.46608e-11	Down-regulated
Fibroblast 1a	Lix1l	0.253	0.323	0.101131	1.47288e-11	Up-regulated
Fibroblast 1a	Ndufb7	0.422	0.499	0.116517	1.50535e-11	Up-regulated
Fibroblast 1a	Igf1r	0.222	0.313	0.110541	1.50746e-11	Up-regulated
Fibroblast 1a	Vimp	0.447	0.505	0.124716	1.79809e-11	Up-regulated
Fibroblast 1a	Lgals9	0.404	0.467	0.120801	1.98166e-11	Up-regulated
Fibroblast 1a	Tmed3	0.594	0.654	0.128549	2.28481e-11	Up-regulated
Fibroblast 1a	Pianp	0.305	0.21	-0.119812	2.60549e-11	Down-regulated
Fibroblast 1a	Rps23	0.998	0.999	0.131906	2.8633e-11	Up-regulated
Fibroblast 1a	Krit1	0.232	0.299	0.105358	3.02299e-11	Up-regulated
Fibroblast 1a	Pla2g16	0.262	0.334	0.101615	3.12786e-11	Up-regulated
Fibroblast 1a	Rabac1	0.763	0.786	0.115674	3.40184e-11	Up-regulated
Fibroblast 1a	Cst3	0.951	0.953	0.160476	3.46429e-11	Up-regulated
Fibroblast 1a	Lepr	0.183	0.279	0.108609	3.7088e-11	Up-regulated
Fibroblast 1a	Ccdc12	0.363	0.431	0.109414	3.88608e-11	Up-regulated
Fibroblast 1a	Gpx4	0.791	0.818	0.131633	3.90118e-11	Up-regulated
Fibroblast 1a	Rpsa	0.983	0.976	0.110177	4.02243e-11	Up-regulated
Fibroblast 1a	Snhg12	0.341	0.242	-0.136163	4.19934e-11	Down-regulated
Fibroblast 1a	Ostc	0.481	0.533	0.113624	4.81131e-11	Up-regulated
Fibroblast 1a	Srsf2	0.645	0.531	-0.122297	5.25773e-11	Down-regulated
Fibroblast 1a	Rdh10	0.276	0.365	0.127072	5.65692e-11	Up-regulated
Fibroblast 1a	Kcnk2	0.146	0.236	0.126557	6.87834e-11	Up-regulated
Fibroblast 1a	Cxcl12	0.969	0.976	0.167495	7.62525e-11	Up-regulated
Fibroblast 1a	Gm12216	0.411	0.313	-0.193138	8.19136e-11	Down-regulated
Fibroblast 1a	Cox5b	0.555	0.623	0.122626	8.50724e-11	Up-regulated
Fibroblast 1a	Psme2	0.397	0.472	0.11552	8.75916e-11	Up-regulated
Fibroblast 1a	Hypk	0.259	0.355	0.102064	1.00333e-10	Up-regulated
Fibroblast 1a	Ptms	0.671	0.707	0.116308	1.3298e-10	Up-regulated
Fibroblast 1a	Itm2c	0.662	0.733	0.129192	1.34795e-10	Up-regulated
Fibroblast 1a	Marcksl1	0.132	0.212	0.123451	1.37307e-10	Up-regulated
Fibroblast 1a	Atp5h	0.736	0.784	0.119368	1.43578e-10	Up-regulated
Fibroblast 1a	Adamts4	0.362	0.267	-0.138796	1.43906e-10	Down-regulated
Fibroblast 1a	Rpl36al	0.72	0.761	0.117752	1.87125e-10	Up-regulated
Fibroblast 1a	Sfrp2	0.146	0.215	0.243617	2.18012e-10	Up-regulated
Fibroblast 1a	Siva1	0.238	0.322	0.103736	2.76531e-10	Up-regulated
Fibroblast 1a	Psmb1	0.597	0.651	0.121444	3.05707e-10	Up-regulated
Fibroblast 1a	Ogn	0.524	0.521	0.162788	3.53431e-10	Up-regulated
Fibroblast 1a	Edf1	0.556	0.635	0.128948	3.80837e-10	Up-regulated
Fibroblast 1a	S100a13	0.638	0.707	0.132288	4.57022e-10	Up-regulated
Fibroblast 1a	Eef1g	0.916	0.912	0.103481	4.9339e-10	Up-regulated
Fibroblast 1a	Ier5	0.507	0.395	-0.13892	5.0859e-10	Down-regulated
Fibroblast 1a	Cd63	0.993	0.995	0.143895	5.10172e-10	Up-regulated
Fibroblast 1a	Hn1	0.441	0.34	-0.122118	6.67049e-10	Down-regulated
Fibroblast 1a	Tmem256	0.563	0.628	0.127353	7.30638e-10	Up-regulated
Fibroblast 1a	Ndufb5	0.425	0.473	0.102544	8.22167e-10	Up-regulated
Fibroblast 1a	Swi5	0.567	0.62	0.115061	8.78981e-10	Up-regulated
Fibroblast 1a	Ctnnb1	0.317	0.389	0.11114	9.64966e-10	Up-regulated
Fibroblast 1a	Slc38a2	0.337	0.377	0.115737	1.1482e-09	Up-regulated
Fibroblast 1a	Fbln5	0.521	0.582	0.132742	1.16289e-09	Up-regulated
Fibroblast 1a	Arpc3	0.534	0.596	0.122366	1.3287e-09	Up-regulated
Fibroblast 1a	Bmp4	0.911	0.851	-0.10661	1.69241e-09	Down-regulated
Fibroblast 1a	Dnajc3	0.438	0.473	0.111657	1.85556e-09	Up-regulated
Fibroblast 1a	Csrnp1	0.277	0.184	-0.124483	1.92614e-09	Down-regulated
Fibroblast 1a	Uqcr11	0.532	0.598	0.117003	2.49147e-09	Up-regulated
Fibroblast 1a	Pltp	0.674	0.583	-0.134318	2.66972e-09	Down-regulated
Fibroblast 1a	Mettl7a1	0.297	0.203	-0.102299	3.06796e-09	Down-regulated
Fibroblast 1a	Robo2	0.219	0.301	0.105725	3.17656e-09	Up-regulated
Fibroblast 1a	Ndufa11	0.485	0.533	0.105877	3.50726e-09	Up-regulated
Fibroblast 1a	Clta	0.533	0.593	0.11415	3.60154e-09	Up-regulated
Fibroblast 1a	Zbtb20	0.709	0.752	0.120365	3.61558e-09	Up-regulated
Fibroblast 1a	Pde4b	0.299	0.222	-0.132724	4.66105e-09	Down-regulated
Fibroblast 1a	Smdt1	0.585	0.662	0.123012	4.84926e-09	Up-regulated
Fibroblast 1a	Anapc13	0.346	0.419	0.101024	5.34593e-09	Up-regulated
Fibroblast 1a	Adk	0.473	0.376	-0.111627	6.54925e-09	Down-regulated
Fibroblast 1a	Id2	0.347	0.253	-0.157064	7.30505e-09	Down-regulated
Fibroblast 1a	Calcrl	0.261	0.343	0.116578	9.21905e-09	Up-regulated
Fibroblast 1a	Hint1	0.797	0.817	0.11002	1.05073e-08	Up-regulated
Fibroblast 1a	Vkorc1	0.51	0.569	0.105802	1.17311e-08	Up-regulated
Fibroblast 1a	Rplp0	0.995	0.992	0.142412	1.41646e-08	Up-regulated
Fibroblast 1a	Tnfrsf12a	0.381	0.286	-0.141162	1.43614e-08	Down-regulated
Fibroblast 1a	Tmem50a	0.631	0.664	0.103167	1.5764e-08	Up-regulated
Fibroblast 1a	Tbca	0.503	0.562	0.107792	1.7078e-08	Up-regulated
Fibroblast 1a	Cebpb	0.768	0.799	0.212434	1.73852e-08	Up-regulated
Fibroblast 1a	Itgb1	0.632	0.683	0.118507	2.0231e-08	Up-regulated
Fibroblast 1a	Grn	0.536	0.605	0.117352	2.10636e-08	Up-regulated
Fibroblast 1a	Gas6	0.475	0.541	0.128756	2.4267e-08	Up-regulated
Fibroblast 1a	Prdx2	0.604	0.644	0.109984	2.73308e-08	Up-regulated
Fibroblast 1a	Ssr3	0.434	0.499	0.105701	2.82888e-08	Up-regulated
Fibroblast 1a	Pcolce	0.91	0.927	0.121229	4.03093e-08	Up-regulated
Fibroblast 1a	F2r	0.374	0.454	0.135829	4.57299e-08	Up-regulated
Fibroblast 1a	Nenf	0.759	0.784	0.1096	4.59516e-08	Up-regulated
Fibroblast 1a	Ndufs5	0.455	0.519	0.104231	5.12865e-08	Up-regulated
Fibroblast 1a	Mat2a	0.538	0.456	-0.137871	5.5099e-08	Down-regulated
Fibroblast 1a	Rps25	0.982	0.982	0.114579	5.76218e-08	Up-regulated
Fibroblast 1a	Pdia6	0.74	0.751	0.104526	7.06944e-08	Up-regulated
Fibroblast 1a	Myl9	0.263	0.325	0.135064	1.06543e-07	Up-regulated
Fibroblast 1a	Pik3r1	0.252	0.323	0.10111	1.18535e-07	Up-regulated
Fibroblast 1a	Srsf3	0.593	0.493	-0.102093	1.38687e-07	Down-regulated
Fibroblast 1a	Selenbp1	0.544	0.443	-0.102405	1.64622e-07	Down-regulated
Fibroblast 1a	Npm1	0.71	0.756	0.112171	2.2958e-07	Up-regulated
Fibroblast 1a	Rpl13	1	1	0.135434	2.30253e-07	Up-regulated
Fibroblast 1a	Psenen	0.421	0.485	0.101099	2.3397e-07	Up-regulated
Fibroblast 1a	Lama2	0.354	0.418	0.100945	3.32994e-07	Up-regulated
Fibroblast 1a	Cyb5a	0.648	0.69	0.117785	5.13513e-07	Up-regulated
Fibroblast 1a	Pdgfra	0.324	0.405	0.116162	5.23998e-07	Up-regulated
Fibroblast 1a	Txnip	0.552	0.455	-0.10729	1.29675e-06	Down-regulated
Fibroblast 1a	Capg	0.501	0.415	-0.105704	1.35665e-06	Down-regulated
Fibroblast 1a	Cxcl2	0.034	0.071	0.289444	1.53619e-06	Up-regulated
Fibroblast 1a	Sqstm1	0.511	0.423	-0.114644	1.54834e-06	Down-regulated
Fibroblast 1a	Psap	0.959	0.968	0.107749	1.81407e-06	Up-regulated
Fibroblast 1a	Rbm39	0.784	0.816	0.106065	1.84349e-06	Up-regulated
Fibroblast 1a	Phlda3	0.569	0.482	-0.106875	2.87685e-06	Down-regulated
Fibroblast 1a	Dpt	0.959	0.958	0.110295	3.49609e-06	Up-regulated
Fibroblast 1a	Txndc5	0.609	0.541	-0.108555	3.58853e-06	Down-regulated
Fibroblast 1a	Pcbp2	0.578	0.638	0.107416	3.73654e-06	Up-regulated
Fibroblast 1a	Ubl5	0.517	0.586	0.10237	3.95747e-06	Up-regulated
Fibroblast 1a	Rpl17	0.99	0.985	0.120942	4.60177e-06	Up-regulated
Fibroblast 1a	Rap1b	0.559	0.476	-0.103817	4.91587e-06	Down-regulated
Fibroblast 1a	Prkar1a	0.468	0.536	0.10608	6.08075e-06	Up-regulated
Fibroblast 1a	Rps6	0.996	0.992	0.11783	6.60467e-06	Up-regulated
Fibroblast 1a	Tnfaip2	0.464	0.489	0.111752	7.87216e-06	Up-regulated
Fibroblast 1a	Pdia3	0.762	0.815	0.103528	1.05167e-05	Up-regulated
Fibroblast 1a	Vat1	0.547	0.476	-0.107754	1.13409e-05	Down-regulated
Fibroblast 1a	Pim1	0.432	0.366	-0.143385	1.92469e-05	Down-regulated
Fibroblast 1a	Wnt4	0.4	0.421	0.101501	2.10056e-05	Up-regulated
Fibroblast 1a	Eef1d	0.654	0.71	0.100191	3.90585e-05	Up-regulated
Fibroblast 1a	Cd81	0.196	0.131	-0.123587	4.06538e-05	Down-regulated
Fibroblast 1a	Plpp3	0.778	0.812	0.122353	4.5852e-05	Up-regulated
Fibroblast 1a	Cox7a2l	0.636	0.696	0.109779	5.96912e-05	Up-regulated
Fibroblast 1a	Abi3bp	0.66	0.586	-0.108736	0.00016863	Down-regulated
Fibroblast 1a	Nfia	0.507	0.559	0.127605	0.000178355	Up-regulated
Fibroblast 1a	Pnp	0.401	0.335	-0.116678	0.000860576	Down-regulated
Fibroblast 1a	Rpl6	0.991	0.99	0.101826	0.000943707	Up-regulated
Fibroblast 1a	Ccdc80	0.689	0.716	0.114017	0.00204512	Up-regulated
Fibroblast 1a	Rgs10	0.432	0.492	0.128221	0.00412012	Up-regulated
Fibroblast 1a	Rasl11a	0.383	0.312	-0.103463	0.00485237	Down-regulated
Fibroblast 1a	Manf	0.591	0.631	0.111099	0.00594723	Up-regulated
Fibroblast 1a	Mt1	0.805	0.765	-0.128319	0.0103698	Down-regulated
Fibroblast 1a	Cxcl10	0.17	0.204	0.197226	0.0430161	Up-regulated
Fibroblast 1b	Rps27	0.999	0.199	-1.8789	0	Down-regulated
Fibroblast 1b	Rpl10	0.999	0.442	-1.69981	0	Down-regulated
Fibroblast 1b	Fau	0.997	0.175	-1.61949	0	Down-regulated
Fibroblast 1b	Rpl23a	0.998	0.372	-1.61386	0	Down-regulated
Fibroblast 1b	Uba52	0.983	0.349	-1.49925	0	Down-regulated
Fibroblast 1b	Rps12	0.928	0.038	-1.17643	0	Down-regulated
Fibroblast 1b	Rpl35	0.997	0.85	-1.06952	0	Down-regulated
Fibroblast 1b	Rpl9	0.999	0.803	-1.01249	0	Down-regulated
Fibroblast 1b	Gm10076	0.772	0.048	-0.930147	7.62107e-286	Down-regulated
Fibroblast 1b	Igfbp4	0.892	0.993	1.13827	6.19613e-272	Up-regulated
Fibroblast 1b	Rpl27	0.933	0.358	-0.910478	1.37659e-257	Down-regulated
Fibroblast 1b	Serpina3n	0.441	0.897	1.28799	8.14869e-230	Up-regulated
Fibroblast 1b	Tppp3	0.897	0.327	-1.1219	5.52866e-214	Down-regulated
Fibroblast 1b	B2m	0.985	0.999	0.788978	4.55652e-192	Up-regulated
Fibroblast 1b	Tmem176b	0.958	1	0.802926	1.43889e-177	Up-regulated
Fibroblast 1b	S100a10	0.979	0.701	-0.828625	9.79732e-175	Down-regulated
Fibroblast 1b	Tmem176a	0.925	1	0.850616	4.42495e-174	Up-regulated
Fibroblast 1b	Igfbp7	1	1	0.557627	2.04575e-169	Up-regulated
Fibroblast 1b	Gm15013	0.002	0.401	0.473217	2.3078e-161	Up-regulated
Fibroblast 1b	Col18a1	0.228	0.661	0.947416	6.11749e-157	Up-regulated
Fibroblast 1b	Mgp	0.832	0.961	1.2796	4.66277e-156	Up-regulated
Fibroblast 1b	Ifitm3	0.998	1	0.607886	8.29147e-151	Up-regulated
Fibroblast 1b	Apoe	0.463	0.845	1.36866	1.84902e-149	Up-regulated
Fibroblast 1b	Ifi27l2a	0.945	0.996	0.849786	3.53901e-143	Up-regulated
Fibroblast 1b	Sfrp1	0.823	0.96	0.955125	3.88275e-143	Up-regulated
Fibroblast 1b	Lgmn	0.747	0.943	0.703788	1.3891e-133	Up-regulated
Fibroblast 1b	Plac8	0.935	0.989	0.692339	5.0743e-129	Up-regulated
Fibroblast 1b	Gm9843	0.385	0.804	0.619928	2.70811e-123	Up-regulated
Fibroblast 1b	Crip1	0.984	0.88	-0.699392	3.98078e-113	Down-regulated
Fibroblast 1b	Ifitm1	0.921	0.989	0.687342	3.79691e-108	Up-regulated
Fibroblast 1b	C4b	0.339	0.689	0.774424	2.05153e-106	Up-regulated
Fibroblast 1b	Cd34	0.836	0.419	-0.616885	1.25927e-105	Down-regulated
Fibroblast 1b	Igfbp5	0.476	0.8	1.05542	2.71848e-103	Up-regulated
Fibroblast 1b	H2-D1	0.971	0.991	0.590018	7.99003e-97	Up-regulated
Fibroblast 1b	Gsn	1	1	-0.506616	9.9882e-93	Down-regulated
Fibroblast 1b	Clec3b	0.989	0.884	-0.507423	8.94212e-91	Down-regulated
Fibroblast 1b	Col4a1	0.64	0.831	0.556941	3.72167e-86	Up-regulated
Fibroblast 1b	Igfbp6	0.617	0.209	-0.694167	5.82401e-86	Down-regulated
Fibroblast 1b	Tuba1a	0.984	0.846	-0.488032	6.47757e-86	Down-regulated
Fibroblast 1b	Anxa2	0.973	0.859	-0.57817	1.66982e-85	Down-regulated
Fibroblast 1b	Nme2	0.475	0.106	-0.450009	7.90719e-84	Down-regulated
Fibroblast 1b	Comt	0.519	0.829	0.508355	1.64258e-83	Up-regulated
Fibroblast 1b	Ctsb	0.963	0.984	0.486768	6.05339e-83	Up-regulated
Fibroblast 1b	Fth1	0.999	1	0.436375	6.87295e-83	Up-regulated
Fibroblast 1b	Saa3	0.002	0.213	0.773293	1.49652e-76	Up-regulated
Fibroblast 1b	H2-K1	0.688	0.891	0.582287	1.19655e-75	Up-regulated
Fibroblast 1b	Ifitm2	0.99	1	0.424768	1.34245e-74	Up-regulated
Fibroblast 1b	Rpl13a	1	1	0.343959	1.98654e-74	Up-regulated
Fibroblast 1b	Mfap4	0.795	0.934	0.750506	8.68795e-73	Up-regulated
Fibroblast 1b	Cebpb	0.717	0.916	0.61609	7.0035e-72	Up-regulated
Fibroblast 1b	Grem1	0.297	0.492	0.873026	3.95572e-71	Up-regulated
Fibroblast 1b	Sod3	0.746	0.899	0.581292	8.11809e-71	Up-regulated
Fibroblast 1b	Sap18	0.447	0.097	-0.364725	1.00321e-70	Down-regulated
Fibroblast 1b	Anxa1	0.879	0.586	-0.450928	3.18274e-68	Down-regulated
Fibroblast 1b	Gm10073	0.85	0.585	-0.459792	9.91999e-67	Down-regulated
Fibroblast 1b	Gm9493	0.417	0.723	0.424842	2.30972e-66	Up-regulated
Fibroblast 1b	Crip2	0.88	0.593	-0.46912	7.93876e-65	Down-regulated
Fibroblast 1b	Pmp22	0.941	0.75	-0.447657	1.21846e-64	Down-regulated
Fibroblast 1b	Pde10a	0.038	0.279	0.403516	3.99484e-63	Up-regulated
Fibroblast 1b	Mfap5	0.825	0.515	-0.579729	8.68463e-63	Down-regulated
Fibroblast 1b	C1qtnf3	0.727	0.388	-0.578019	9.34039e-63	Down-regulated
Fibroblast 1b	Igfbp3	0.733	0.367	-0.43456	3.10241e-62	Down-regulated
Fibroblast 1b	Gm10250	0.044	0.292	0.285078	9.89775e-62	Up-regulated
Fibroblast 1b	Cd63	0.999	1	0.352231	1.70545e-61	Up-regulated
Fibroblast 1b	Cd302	0.681	0.862	0.490735	2.85939e-61	Up-regulated
Fibroblast 1b	Olfml3	0.494	0.687	0.490581	4.47026e-61	Up-regulated
Fibroblast 1b	Ldha	0.709	0.882	0.468457	5.43419e-61	Up-regulated
Fibroblast 1b	Qpct	0.504	0.159	-0.403366	1.22255e-60	Down-regulated
Fibroblast 1b	Rps16	0.999	1	0.301071	6.65956e-58	Up-regulated
Fibroblast 1b	Csrp1	0.635	0.837	0.53747	1.05146e-57	Up-regulated
Fibroblast 1b	Rps29	0.997	0.989	-0.305258	5.20737e-55	Down-regulated
Fibroblast 1b	Adamdec1	0.884	0.971	0.668007	6.372e-55	Up-regulated
Fibroblast 1b	Lgi2	0.025	0.234	0.31435	1.01871e-53	Up-regulated
Fibroblast 1b	Aspn	0.679	0.354	-0.585818	2.41309e-53	Down-regulated
Fibroblast 1b	Mustn1	0.49	0.722	0.509811	6.42199e-53	Up-regulated
Fibroblast 1b	G0s2	0.329	0.535	0.541717	1.3705e-51	Up-regulated
Fibroblast 1b	Col14a1	0.57	0.242	-0.340599	1.45766e-49	Down-regulated
Fibroblast 1b	Vim	0.989	0.939	-0.31933	4.49809e-49	Down-regulated
Fibroblast 1b	Rps3a1	0.998	1	0.316059	4.74257e-47	Up-regulated
Fibroblast 1b	Map1lc3b	0.822	0.925	0.374588	2.00146e-46	Up-regulated
Fibroblast 1b	Rps9	0.999	1	0.299389	6.07346e-46	Up-regulated
Fibroblast 1b	Chl1	0.015	0.184	0.273548	7.6859e-46	Up-regulated
Fibroblast 1b	Cxcl5	0.014	0.181	0.442965	9.85683e-46	Up-regulated
Fibroblast 1b	Cygb	0.822	0.92	0.428468	3.10964e-45	Up-regulated
Fibroblast 1b	Cxcl14	0.135	0.404	0.5863	4.09657e-44	Up-regulated
Fibroblast 1b	Gm7676	0.019	0.193	0.189109	1.34007e-43	Up-regulated
Fibroblast 1b	Mmp2	0.669	0.831	0.392024	1.77244e-43	Up-regulated
Fibroblast 1b	Serpina3m	0.004	0.143	0.209391	3.13072e-43	Up-regulated
Fibroblast 1b	Stmn2	0.262	0.049	-0.701504	4.98595e-42	Down-regulated
Fibroblast 1b	Smim3	0.07	0.275	0.314604	1.83719e-41	Up-regulated
Fibroblast 1b	Malat1	1	1	-0.241906	1.99687e-41	Down-regulated
Fibroblast 1b	H2-Q7	0.057	0.264	0.309457	2.10142e-41	Up-regulated
Fibroblast 1b	Lsm7	0.202	0.016	-0.201411	2.59645e-41	Down-regulated
Fibroblast 1b	Col4a2	0.472	0.607	0.368805	8.4742e-41	Up-regulated
Fibroblast 1b	Rpl15	0.988	0.964	-0.283046	1.19738e-40	Down-regulated
Fibroblast 1b	Cd9	0.883	0.762	-0.384084	1.48289e-40	Down-regulated
Fibroblast 1b	Ggt5	0.105	0.332	0.335788	2.21765e-39	Up-regulated
Fibroblast 1b	mt-Nd4	0.954	0.978	0.38909	4.30008e-39	Up-regulated
Fibroblast 1b	Hsd11b1	0.481	0.658	0.465138	5.7516e-39	Up-regulated
Fibroblast 1b	Eva1b	0.62	0.774	0.387737	1.82695e-38	Up-regulated
Fibroblast 1b	Gabarap	0.874	0.932	0.348661	8.1141e-38	Up-regulated
Fibroblast 1b	Ly6e	0.704	0.845	0.393929	2.03835e-37	Up-regulated
Fibroblast 1b	C3	0.152	0.401	0.513168	5.30164e-37	Up-regulated
Fibroblast 1b	Alpl	0.054	0.239	0.336909	1.72639e-36	Up-regulated
Fibroblast 1b	Rps3	0.997	0.999	0.270708	1.79111e-36	Up-regulated
Fibroblast 1b	Hnrnpa3	0.757	0.484	-0.304145	2.30077e-36	Down-regulated
Fibroblast 1b	Rpl6	0.999	0.984	-0.243491	7.89783e-36	Down-regulated
Fibroblast 1b	Cxcl13	0.09	0.286	1.02279	9.96065e-36	Up-regulated
Fibroblast 1b	Ces1d	0.296	0.562	0.523526	1.01678e-35	Up-regulated
Fibroblast 1b	Rpl13a-ps1	0.01	0.144	0.14144	1.21247e-35	Up-regulated
Fibroblast 1b	Cox4i1	0.973	0.984	0.297599	1.57992e-35	Up-regulated
Fibroblast 1b	Itih5	0.496	0.224	-0.333986	2.2888e-35	Down-regulated
Fibroblast 1b	Ccl11	0.649	0.849	0.51409	4.67145e-35	Up-regulated
Fibroblast 1b	Rpl9-ps6	0.347	0.569	0.306907	7.38022e-35	Up-regulated
Fibroblast 1b	Cst3	0.966	0.982	0.357513	1.31013e-34	Up-regulated
Fibroblast 1b	Rpl18	0.976	0.994	0.293781	3.55203e-34	Up-regulated
Fibroblast 1b	Ccl8	0.172	0.392	0.549525	5.19387e-34	Up-regulated
Fibroblast 1b	Rpl13-ps3	0.568	0.753	0.315816	1.87579e-33	Up-regulated
Fibroblast 1b	Rtn4	0.747	0.49	-0.317191	2.78078e-33	Down-regulated
Fibroblast 1b	Psap	0.902	0.955	0.305534	8.19138e-33	Up-regulated
Fibroblast 1b	Rpl6l	0.491	0.654	0.30426	8.84913e-33	Up-regulated
Fibroblast 1b	mt-Nd1	0.822	0.914	0.390851	1.35779e-32	Up-regulated
Fibroblast 1b	Ereg	0.096	0.277	0.420571	1.43268e-32	Up-regulated
Fibroblast 1b	Pam16	0.18	0.02	-0.170192	2.69081e-32	Down-regulated
Fibroblast 1b	Scube1	0.139	0.353	0.297321	8.32619e-32	Up-regulated
Fibroblast 1b	Klf4	0.527	0.264	-0.267107	3.61676e-31	Down-regulated
Fibroblast 1b	Pecam1	0.01	0.132	0.138745	5.51059e-31	Up-regulated
Fibroblast 1b	Gm13889	0.569	0.748	0.460247	7.94311e-31	Up-regulated
Fibroblast 1b	Postn	0.972	0.878	-0.298376	2.34464e-30	Down-regulated
Fibroblast 1b	Gpx3	0.912	0.954	0.406277	5.65792e-30	Up-regulated
Fibroblast 1b	Tspan4	0.176	0.339	0.304148	7.20686e-30	Up-regulated
Fibroblast 1b	Chrdl2	0.002	0.1	0.205737	9.06469e-30	Up-regulated
Fibroblast 1b	Jund	0.986	0.926	-0.266608	1.35636e-29	Down-regulated
Fibroblast 1b	mt-Co1	0.918	0.955	0.386339	2.6567e-29	Up-regulated
Fibroblast 1b	Rpl23a-ps3	0.545	0.729	0.297008	1.67735e-28	Up-regulated
Fibroblast 1b	Id3	0.908	0.927	0.565837	1.71792e-28	Up-regulated
Fibroblast 1b	Lpl	0.422	0.569	0.435539	6.49836e-28	Up-regulated
Fibroblast 1b	Serpina3g	0.103	0.288	0.322671	6.50807e-28	Up-regulated
Fibroblast 1b	Npc2	0.863	0.94	0.309083	6.61521e-28	Up-regulated
Fibroblast 1b	Ahnak	0.705	0.462	-0.285998	7.8917e-28	Down-regulated
Fibroblast 1b	Pfdn5	0.875	0.933	0.300545	8.77932e-28	Up-regulated
Fibroblast 1b	Pid1	0.619	0.369	-0.315319	1.37771e-27	Down-regulated
Fibroblast 1b	Plpp3	0.627	0.781	0.373422	1.55327e-27	Up-regulated
Fibroblast 1b	Mxra8	0.51	0.647	0.316435	1.55673e-27	Up-regulated
Fibroblast 1b	Cav1	0.278	0.082	-0.218497	3.89641e-27	Down-regulated
Fibroblast 1b	Emp1	0.677	0.453	-0.348823	8.27401e-27	Down-regulated
Fibroblast 1b	Lgals3bp	0.368	0.54	0.33134	1.12309e-26	Up-regulated
Fibroblast 1b	Sdc1	0.081	0.238	0.291103	1.20556e-26	Up-regulated
Fibroblast 1b	Cxcl12	0.989	0.986	0.34868	1.38294e-26	Up-regulated
Fibroblast 1b	Mafb	0.066	0.219	0.250747	3.51548e-26	Up-regulated
Fibroblast 1b	Bgn	1	1	0.264781	3.77612e-26	Up-regulated
Fibroblast 1b	Sepw1	0.972	0.984	0.271356	4.16236e-26	Up-regulated
Fibroblast 1b	Creb5	0.202	0.042	-0.170626	8.38994e-26	Down-regulated
Fibroblast 1b	Lhfp	0.584	0.725	0.304832	1.63953e-25	Up-regulated
Fibroblast 1b	Sod2	0.329	0.427	0.34665	2.24342e-25	Up-regulated
Fibroblast 1b	Col27a1	0.09	0.246	0.258566	1.18797e-24	Up-regulated
Fibroblast 1b	Myl6	0.986	0.991	0.271428	1.23944e-24	Up-regulated
Fibroblast 1b	Ndufs2	0.409	0.573	0.375125	1.32127e-24	Up-regulated
Fibroblast 1b	Ctgf	0.308	0.114	-0.206921	1.85143e-24	Down-regulated
Fibroblast 1b	Rpl24	0.995	0.995	0.246213	2.12762e-24	Up-regulated
Fibroblast 1b	Hist2h2aa1	0.089	0	-0.100083	3.10819e-24	Down-regulated
Fibroblast 1b	Cald1	0.759	0.736	0.259102	3.34803e-24	Up-regulated
Fibroblast 1b	Kcnj8	0.031	0.162	0.204727	3.39011e-24	Up-regulated
Fibroblast 1b	Rpl37a	1	1	0.18616	4.45284e-24	Up-regulated
Fibroblast 1b	2020-09-07	0.823	0.61	-0.205311	4.58972e-24	Down-regulated
Fibroblast 1b	Cd55	0.674	0.451	-0.357679	5.61877e-24	Down-regulated
Fibroblast 1b	Gm6133	0.157	0.022	-0.142155	7.14407e-24	Down-regulated
Fibroblast 1b	Eif3j1	0.275	0.093	-0.205327	7.24022e-24	Down-regulated
Fibroblast 1b	Cpxm1	0.057	0.198	0.209943	1.00209e-23	Up-regulated
Fibroblast 1b	Rpl3	0.998	0.996	0.238005	1.04573e-23	Up-regulated
Fibroblast 1b	2020-09-04	0.26	0.448	0.320892	1.32238e-23	Up-regulated
Fibroblast 1b	Rps27a	0.992	0.998	0.247965	2.71228e-23	Up-regulated
Fibroblast 1b	Filip1l	0.411	0.192	-0.233294	4.77654e-23	Down-regulated
Fibroblast 1b	Lrp1	0.457	0.613	0.295943	5.86115e-23	Up-regulated
Fibroblast 1b	Bdkrb1	0.031	0.152	0.215582	6.47335e-23	Up-regulated
Fibroblast 1b	Emilin1	0.323	0.465	0.278059	1.58804e-22	Up-regulated
Fibroblast 1b	Il1r1	0.113	0.277	0.257938	3.79608e-22	Up-regulated
Fibroblast 1b	Spon2	0.972	0.991	0.297265	7.37193e-22	Up-regulated
Fibroblast 1b	Arpc3	0.617	0.741	0.272792	7.50847e-22	Up-regulated
Fibroblast 1b	Sphk1	0.059	0.191	0.226469	9.69751e-22	Up-regulated
Fibroblast 1b	Lamb1	0.473	0.569	0.27689	1.24646e-21	Up-regulated
Fibroblast 1b	Rbp1	0.254	0.417	0.341954	1.4267e-21	Up-regulated
Fibroblast 1b	Rpl26	0.995	0.996	0.218312	3.18319e-21	Up-regulated
Fibroblast 1b	Ly6a	0.892	0.936	0.355972	3.81241e-21	Up-regulated
Fibroblast 1b	Pmepa1	0.454	0.557	0.291113	6.12937e-21	Up-regulated
Fibroblast 1b	Tnfrsf1a	0.33	0.437	0.235833	9.56342e-21	Up-regulated
Fibroblast 1b	Trf	0.135	0.288	0.283118	1.40597e-20	Up-regulated
Fibroblast 1b	Ddah1	0.213	0.059	-0.177218	1.5437e-20	Down-regulated
Fibroblast 1b	Ecm1	0.953	0.876	-0.26984	1.77371e-20	Down-regulated
Fibroblast 1b	Serpinb1a	0.485	0.268	-0.202017	2.06656e-20	Down-regulated
Fibroblast 1b	Rps13	0.982	0.991	0.238851	2.84314e-20	Up-regulated
Fibroblast 1b	Rps14	1	1	0.201398	2.97895e-20	Up-regulated
Fibroblast 1b	Cxcl16	0.201	0.339	0.278724	3.09057e-20	Up-regulated
Fibroblast 1b	Mdk	0.18	0.329	0.300284	3.4503e-20	Up-regulated
Fibroblast 1b	Mmp14	0.638	0.657	0.264842	4.03812e-20	Up-regulated
Fibroblast 1b	Gm8730	0.432	0.571	0.237328	8.36032e-20	Up-regulated
Fibroblast 1b	Fmo2	0.519	0.3	-0.284131	8.9582e-20	Down-regulated
Fibroblast 1b	Klf6	0.554	0.333	-0.2563	9.00384e-20	Down-regulated
Fibroblast 1b	Pam	0.522	0.305	-0.198561	9.05354e-20	Down-regulated
Fibroblast 1b	Marcksl1	0.075	0.198	0.235621	1.36348e-19	Up-regulated
Fibroblast 1b	Ppp1r14a	0.497	0.651	0.322942	1.71308e-19	Up-regulated
Fibroblast 1b	Rps20	0.951	0.974	0.238483	1.79774e-19	Up-regulated
Fibroblast 1b	H2-T23	0.268	0.403	0.247268	1.98442e-19	Up-regulated
Fibroblast 1b	Rtp4	0.154	0.298	0.29524	2.05677e-19	Up-regulated
Fibroblast 1b	C1s1	0.723	0.838	0.269752	2.22624e-19	Up-regulated
Fibroblast 1b	Entpd2	0.649	0.43	-0.232335	2.44853e-19	Down-regulated
Fibroblast 1b	Gaa	0.163	0.312	0.220313	2.64033e-19	Up-regulated
Fibroblast 1b	Aprt	0.424	0.516	0.251115	2.92953e-19	Up-regulated
Fibroblast 1b	Rpl10a	0.987	0.987	0.223449	3.32051e-19	Up-regulated
Fibroblast 1b	Cnn3	0.511	0.598	0.254313	3.90609e-19	Up-regulated
Fibroblast 1b	Dad1	0.818	0.885	0.261453	5.6967e-19	Up-regulated
Fibroblast 1b	Fos	0.932	0.823	-0.3409	5.73445e-19	Down-regulated
Fibroblast 1b	Rps10	0.937	0.957	0.241555	6.00262e-19	Up-regulated
Fibroblast 1b	Agt	0.11	0.258	0.364461	6.40234e-19	Up-regulated
Fibroblast 1b	Lum	0.982	0.919	-0.226536	6.46214e-19	Down-regulated
Fibroblast 1b	Rpl8	0.998	0.998	0.194749	1.42117e-18	Up-regulated
Fibroblast 1b	Lama1	0.008	0.089	0.114163	1.67244e-18	Up-regulated
Fibroblast 1b	Zfp36l1	0.61	0.714	0.290865	1.67683e-18	Up-regulated
Fibroblast 1b	Psmb8	0.379	0.498	0.260984	1.68267e-18	Up-regulated
Fibroblast 1b	Atf3	0.526	0.333	-0.418461	2.15229e-18	Down-regulated
Fibroblast 1b	Usp50	0.237	0.081	-0.156313	3.93547e-18	Down-regulated
Fibroblast 1b	Olfml2b	0.148	0.278	0.23625	5.51648e-18	Up-regulated
Fibroblast 1b	Egr1	0.891	0.754	-0.21922	6.52304e-18	Down-regulated
Fibroblast 1b	Bmp4	0.938	0.828	-0.222215	6.78784e-18	Down-regulated
Fibroblast 1b	Efemp2	0.403	0.538	0.25704	7.9003e-18	Up-regulated
Fibroblast 1b	H2-Q6	0.012	0.098	0.119074	8.82089e-18	Up-regulated
Fibroblast 1b	Tuba1b	0.865	0.707	-0.200712	1.10594e-17	Down-regulated
Fibroblast 1b	mt-Cytb	0.954	0.957	0.269885	1.23135e-17	Up-regulated
Fibroblast 1b	Cd248	0.364	0.177	-0.206996	2.7503e-17	Down-regulated
Fibroblast 1b	Rpl27a	0.997	0.998	0.200348	2.9126e-17	Up-regulated
Fibroblast 1b	Lsp1	0.653	0.451	-0.254356	3.55411e-17	Down-regulated
Fibroblast 1b	Prss23	0.286	0.118	-0.203461	3.97479e-17	Down-regulated
Fibroblast 1b	Anxa5	0.983	0.945	-0.204391	4.15434e-17	Down-regulated
Fibroblast 1b	Tagln	0.261	0.352	0.484034	4.84212e-17	Up-regulated
Fibroblast 1b	Hspe1	0.598	0.709	0.327461	5.18066e-17	Up-regulated
Fibroblast 1b	Dpep1	0.053	0.179	0.205153	6.17742e-17	Up-regulated
Fibroblast 1b	Eif3k	0.769	0.795	0.248023	7.5747e-17	Up-regulated
Fibroblast 1b	Pdlim1	0.35	0.174	-0.151385	8.15224e-17	Down-regulated
Fibroblast 1b	Prdx5	0.598	0.705	0.265987	9.12384e-17	Up-regulated
Fibroblast 1b	Stat1	0.121	0.26	0.250638	9.877e-17	Up-regulated
Fibroblast 1b	Svep1	0.518	0.562	0.237099	1.08288e-16	Up-regulated
Fibroblast 1b	Rps11	0.997	0.999	0.210671	1.19408e-16	Up-regulated
Fibroblast 1b	Slit3	0.187	0.321	0.224156	1.41519e-16	Up-regulated
Fibroblast 1b	Ccl2	0.133	0.294	0.55365	1.5297e-16	Up-regulated
Fibroblast 1b	Camk2n1	0.506	0.309	-0.234373	1.58977e-16	Down-regulated
Fibroblast 1b	Atp5l	0.826	0.89	0.222008	1.85147e-16	Up-regulated
Fibroblast 1b	Tubb2a	0.46	0.264	-0.189492	2.14446e-16	Down-regulated
Fibroblast 1b	Cyba	0.766	0.839	0.247648	2.34688e-16	Up-regulated
Fibroblast 1b	Ndufa4	0.715	0.803	0.262692	2.42764e-16	Up-regulated
Fibroblast 1b	Map1lc3a	0.645	0.739	0.244395	2.61336e-16	Up-regulated
Fibroblast 1b	Sparcl1	0.435	0.242	-0.210619	3.07097e-16	Down-regulated
Fibroblast 1b	Rpl14	1	1	0.194162	3.14387e-16	Up-regulated
Fibroblast 1b	Kif5b	0.567	0.365	-0.211917	3.38676e-16	Down-regulated
Fibroblast 1b	Dstn	0.767	0.584	-0.189531	4.20834e-16	Down-regulated
Fibroblast 1b	Abi3bp	0.608	0.526	0.132695	5.55614e-16	Up-regulated
Fibroblast 1b	Ypel3	0.474	0.581	0.255801	5.71896e-16	Up-regulated
Fibroblast 1b	Rpl10-ps3	0.333	0.482	0.215447	5.9814e-16	Up-regulated
Fibroblast 1b	Timp1	0.325	0.399	0.250234	6.45704e-16	Up-regulated
Fibroblast 1b	Uqcrh	0.716	0.81	0.236177	9.01207e-16	Up-regulated
Fibroblast 1b	Tmem9b	0.317	0.395	0.217488	1.07713e-15	Up-regulated
Fibroblast 1b	Hspa8	0.973	0.985	0.263695	1.19204e-15	Up-regulated
Fibroblast 1b	Lepr	0.275	0.117	-0.149175	1.39048e-15	Down-regulated
Fibroblast 1b	Enho	0.266	0.37	0.257939	1.44402e-15	Up-regulated
Fibroblast 1b	Vcam1	0.373	0.464	0.260771	1.71088e-15	Up-regulated
Fibroblast 1b	Rpl13	1	1	0.140242	2.58406e-15	Up-regulated
Fibroblast 1b	Mmp3	0.027	0.122	0.299974	2.95039e-15	Up-regulated
Fibroblast 1b	Rgs2	0.101	0.226	0.238931	3.00205e-15	Up-regulated
Fibroblast 1b	Sema3c	0.307	0.141	-0.171207	4.20579e-15	Down-regulated
Fibroblast 1b	Mfap2	0.41	0.516	0.247042	4.41526e-15	Up-regulated
Fibroblast 1b	Psme1	0.381	0.454	0.206186	6.63444e-15	Up-regulated
Fibroblast 1b	Atxn7l3b	0.44	0.475	0.184887	7.22319e-15	Up-regulated
Fibroblast 1b	Hsbp1	0.645	0.74	0.233992	8.14656e-15	Up-regulated
Fibroblast 1b	Btf3	0.839	0.873	0.233736	8.28148e-15	Up-regulated
Fibroblast 1b	Ccl7	0.087	0.226	0.308673	8.43498e-15	Up-regulated
Fibroblast 1b	Rpl18a	1	1	0.17384	9.33115e-15	Up-regulated
Fibroblast 1b	Litaf	0.405	0.483	0.205166	9.54201e-15	Up-regulated
Fibroblast 1b	Tubb2b	0.159	0.042	-0.149744	9.71944e-15	Down-regulated
Fibroblast 1b	Klf2	0.788	0.612	-0.200938	9.89067e-15	Down-regulated
Fibroblast 1b	Hspb8	0.264	0.11	-0.172402	1.05978e-14	Down-regulated
Fibroblast 1b	Fzd1	0.335	0.477	0.229078	1.19636e-14	Up-regulated
Fibroblast 1b	Rps19	0.999	1	0.164767	2.03817e-14	Up-regulated
Fibroblast 1b	Psme2b	0.082	0.195	0.144973	2.06131e-14	Up-regulated
Fibroblast 1b	Grcc10	0.434	0.267	-0.213824	2.21219e-14	Down-regulated
Fibroblast 1b	Gpm6b	0.388	0.463	0.231327	2.77954e-14	Up-regulated
Fibroblast 1b	Rspo1	0.01	0.083	0.112851	2.84955e-14	Up-regulated
Fibroblast 1b	Nr4a1	0.343	0.502	0.284453	3.06277e-14	Up-regulated
Fibroblast 1b	Ablim1	0.15	0.038	-0.130386	3.15324e-14	Down-regulated
Fibroblast 1b	Ptpn1	0.138	0.264	0.204406	3.34117e-14	Up-regulated
Fibroblast 1b	Ets2	0.079	0.188	0.169804	3.99034e-14	Up-regulated
Fibroblast 1b	Cox6b2	0.213	0.325	0.19676	4.46719e-14	Up-regulated
Fibroblast 1b	Il1r2	0.009	0.08	0.105888	4.67617e-14	Up-regulated
Fibroblast 1b	Sdpr	0.208	0.074	-0.149936	5.25642e-14	Down-regulated
Fibroblast 1b	Igf1	0.327	0.451	0.269364	5.27888e-14	Up-regulated
Fibroblast 1b	Gstm1	0.905	0.791	-0.176006	5.53027e-14	Down-regulated
Fibroblast 1b	Fam102b	0.245	0.1	-0.145346	6.2003e-14	Down-regulated
Fibroblast 1b	Rps23	0.999	1	0.167821	6.71412e-14	Up-regulated
Fibroblast 1b	Igsf10	0.39	0.216	-0.211482	7.3973e-14	Down-regulated
Fibroblast 1b	Mgst1	0.789	0.86	0.244461	7.62991e-14	Up-regulated
Fibroblast 1b	Eef1g	0.908	0.939	0.216912	8.13202e-14	Up-regulated
Fibroblast 1b	Ahnak2	0.32	0.156	-0.187154	8.54504e-14	Down-regulated
Fibroblast 1b	Fhl2	0.375	0.503	0.276263	8.83448e-14	Up-regulated
Fibroblast 1b	Nr3c1	0.368	0.196	-0.177024	1.07429e-13	Down-regulated
Fibroblast 1b	4930453N24Rik	0.1	0.158	0.234765	1.15202e-13	Up-regulated
Fibroblast 1b	Dhrs3	0.104	0.234	0.190777	1.87939e-13	Up-regulated
Fibroblast 1b	Atp5d	0.677	0.76	0.228718	1.99793e-13	Up-regulated
Fibroblast 1b	Prnp	0.589	0.402	-0.21581	2.57318e-13	Down-regulated
Fibroblast 1b	Plpp1	0.429	0.542	0.232868	2.75893e-13	Up-regulated
Fibroblast 1b	Ctsk	0.472	0.553	0.230562	2.76274e-13	Up-regulated
Fibroblast 1b	Tgfbr3	0.252	0.37	0.203836	2.83004e-13	Up-regulated
Fibroblast 1b	Chchd2	0.913	0.941	0.211869	3.11673e-13	Up-regulated
Fibroblast 1b	Ifngr1	0.481	0.457	0.171428	3.97355e-13	Up-regulated
Fibroblast 1b	Fam195b	0.506	0.504	0.145832	4.75375e-13	Up-regulated
Fibroblast 1b	H2afj	0.534	0.649	0.236853	4.8445e-13	Up-regulated
Fibroblast 1b	Spon1	0.146	0.266	0.211656	5.0828e-13	Up-regulated
Fibroblast 1b	Xist	0.738	0.816	0.264098	6.57498e-13	Up-regulated
Fibroblast 1b	Dnajc3	0.504	0.549	0.225789	6.84319e-13	Up-regulated
Fibroblast 1b	Hist1h2bc	0.307	0.436	0.269101	6.9632e-13	Up-regulated
Fibroblast 1b	Brk1	0.458	0.471	0.162343	7.10969e-13	Up-regulated
Fibroblast 1b	Ctsc	0.274	0.366	0.24352	7.34637e-13	Up-regulated
Fibroblast 1b	Osr1	0.361	0.196	-0.23451	9.75612e-13	Down-regulated
Fibroblast 1b	Spcs1	0.515	0.614	0.210981	1.01969e-12	Up-regulated
Fibroblast 1b	Cdkn1a	0.276	0.127	-0.210692	1.0312e-12	Down-regulated
Fibroblast 1b	C1ra	0.615	0.696	0.210963	1.0723e-12	Up-regulated
Fibroblast 1b	Nxn	0.025	0.11	0.131357	1.08073e-12	Up-regulated
Fibroblast 1b	Calm3	0.429	0.455	0.164566	1.32505e-12	Up-regulated
Fibroblast 1b	Isl1	0.187	0.064	-0.135644	1.91674e-12	Down-regulated
Fibroblast 1b	Rps15	0.992	0.999	0.175421	2.18112e-12	Up-regulated
Fibroblast 1b	Rpl28	0.948	0.98	0.199465	2.27424e-12	Up-regulated
Fibroblast 1b	Slc3a2	0.198	0.292	0.182967	2.51736e-12	Up-regulated
Fibroblast 1b	Rpl7	0.99	0.986	0.19463	3.45234e-12	Up-regulated
Fibroblast 1b	Crispld2	0.472	0.516	0.199242	3.56229e-12	Up-regulated
Fibroblast 1b	Rps8	0.997	1	0.1612	3.83553e-12	Up-regulated
Fibroblast 1b	Rpsa	0.942	0.971	0.203357	4.49171e-12	Up-regulated
Fibroblast 1b	Sdc2	0.889	0.778	-0.191265	5.94956e-12	Down-regulated
Fibroblast 1b	Pcolce	0.955	0.968	0.237247	9.3838e-12	Up-regulated
Fibroblast 1b	Col6a3	0.297	0.396	0.228085	1.18394e-11	Up-regulated
Fibroblast 1b	Ppp1r2	0.468	0.512	0.194599	1.18424e-11	Up-regulated
Fibroblast 1b	Cebpa	0.035	0.127	0.111778	1.30393e-11	Up-regulated
Fibroblast 1b	Gadd45b	0.383	0.519	0.352632	1.31016e-11	Up-regulated
Fibroblast 1b	Wbp5	0.683	0.778	0.24177	1.38286e-11	Up-regulated
Fibroblast 1b	Gm9780	0.272	0.129	-0.137978	1.50132e-11	Down-regulated
Fibroblast 1b	Tsc22d1	0.642	0.699	0.270044	1.74024e-11	Up-regulated
Fibroblast 1b	Fbn1	0.566	0.388	-0.180268	1.95753e-11	Down-regulated
Fibroblast 1b	Tax1bp1	0.552	0.379	-0.137717	2.60547e-11	Down-regulated
Fibroblast 1b	Rpl23	0.984	0.994	0.174151	2.66058e-11	Up-regulated
Fibroblast 1b	Arpc1b	0.83	0.882	0.224274	2.88429e-11	Up-regulated
Fibroblast 1b	Irf1	0.236	0.326	0.2311	2.9455e-11	Up-regulated
Fibroblast 1b	D8Ertd738e	0.666	0.746	0.203256	2.99328e-11	Up-regulated
Fibroblast 1b	Serf2	0.984	0.991	0.178112	3.59068e-11	Up-regulated
Fibroblast 1b	Iigp1	0.105	0.227	0.306102	3.64949e-11	Up-regulated
Fibroblast 1b	Gem	0.444	0.578	0.340362	3.79839e-11	Up-regulated
Fibroblast 1b	Itm2c	0.626	0.72	0.221663	4.48312e-11	Up-regulated
Fibroblast 1b	Syt13	0.07	0.177	0.146838	4.60517e-11	Up-regulated
Fibroblast 1b	Sub1	0.422	0.497	0.194323	4.87197e-11	Up-regulated
Fibroblast 1b	mt-Co3	0.686	0.774	0.327266	5.06931e-11	Up-regulated
Fibroblast 1b	Capzb	0.537	0.621	0.205374	5.10344e-11	Up-regulated
Fibroblast 1b	Tpm1	0.748	0.761	0.217954	5.25619e-11	Up-regulated
Fibroblast 1b	Top1	0.305	0.403	0.19926	5.76785e-11	Up-regulated
Fibroblast 1b	Ociad2	0.159	0.052	-0.109761	6.10585e-11	Down-regulated
Fibroblast 1b	Lrrc58	0.214	0.343	0.178799	6.55028e-11	Up-regulated
Fibroblast 1b	Rora	0.344	0.192	-0.136239	6.55274e-11	Down-regulated
Fibroblast 1b	Timp3	0.664	0.497	-0.117	7.22659e-11	Down-regulated
Fibroblast 1b	Rps26-ps1	0.13	0.245	0.145889	7.40904e-11	Up-regulated
Fibroblast 1b	Wdr89	0.589	0.435	-0.193127	7.54954e-11	Down-regulated
Fibroblast 1b	Il3ra	0.1	0.206	0.17054	8.08861e-11	Up-regulated
Fibroblast 1b	Kcnk2	0.208	0.332	0.255111	8.66149e-11	Up-regulated
Fibroblast 1b	mt-Atp6	0.947	0.965	0.257384	9.88038e-11	Up-regulated
Fibroblast 1b	Ctsl	0.96	0.964	0.195174	1.00967e-10	Up-regulated
Fibroblast 1b	Aldh1a3	0.138	0.249	0.199345	1.08127e-10	Up-regulated
Fibroblast 1b	Pld3	0.203	0.291	0.169796	1.21515e-10	Up-regulated
Fibroblast 1b	Epas1	0.097	0.205	0.162343	1.3818e-10	Up-regulated
Fibroblast 1b	Oaf	0.603	0.635	0.195383	1.38789e-10	Up-regulated
Fibroblast 1b	Ddit4	0.04	0.128	0.148534	1.82091e-10	Up-regulated
Fibroblast 1b	Gstp1	0.649	0.494	-0.191876	1.8259e-10	Down-regulated
Fibroblast 1b	Rpl19	0.985	0.993	0.176546	1.89247e-10	Up-regulated
Fibroblast 1b	Rpl32	0.998	0.999	0.168812	2.06149e-10	Up-regulated
Fibroblast 1b	Srpx2	0.239	0.348	0.181393	2.21433e-10	Up-regulated
Fibroblast 1b	Mettl7a1	0.311	0.164	-0.152717	2.23831e-10	Down-regulated
Fibroblast 1b	Rps4x	0.997	0.999	0.176298	2.40647e-10	Up-regulated
Fibroblast 1b	Tgm2	0.554	0.623	0.224733	2.45363e-10	Up-regulated
Fibroblast 1b	Znrf1	0.062	0.161	0.130497	2.46731e-10	Up-regulated
Fibroblast 1b	Ly6c1	0.288	0.426	0.272128	2.91518e-10	Up-regulated
Fibroblast 1b	Gm11808	0.586	0.427	-0.186177	3.08841e-10	Down-regulated
Fibroblast 1b	Ugcg	0.111	0.218	0.160134	3.1364e-10	Up-regulated
Fibroblast 1b	Ndufb5	0.504	0.504	0.137881	3.28861e-10	Up-regulated
Fibroblast 1b	Polr1d	0.474	0.492	0.159451	3.30135e-10	Up-regulated
Fibroblast 1b	Cnpy2	0.535	0.631	0.203519	3.69696e-10	Up-regulated
Fibroblast 1b	Atraid	0.547	0.58	0.165568	4.57519e-10	Up-regulated
Fibroblast 1b	Fkbp8	0.347	0.397	0.157485	4.9173e-10	Up-regulated
Fibroblast 1b	Rps17	0.961	0.98	0.182455	5.40014e-10	Up-regulated
Fibroblast 1b	Ndufa11	0.563	0.653	0.206851	5.58432e-10	Up-regulated
Fibroblast 1b	Bloc1s1	0.401	0.244	-0.171594	5.81939e-10	Down-regulated
Fibroblast 1b	Vstm4	0.239	0.331	0.192003	6.51864e-10	Up-regulated
Fibroblast 1b	Hint1	0.855	0.876	0.199881	7.02617e-10	Up-regulated
Fibroblast 1b	Rps25	0.958	0.974	0.184222	8.19e-10	Up-regulated
Fibroblast 1b	E430025E21Rik	0.06	0.148	0.134341	8.90384e-10	Up-regulated
Fibroblast 1b	Pycard	0.118	0.195	0.141535	8.97761e-10	Up-regulated
Fibroblast 1b	S100a11	0.987	0.96	-0.148596	9.19439e-10	Down-regulated
Fibroblast 1b	Naca	0.965	0.961	0.187447	9.61479e-10	Up-regulated
Fibroblast 1b	Stat3	0.224	0.338	0.176878	1.39201e-09	Up-regulated
Fibroblast 1b	Atp2a2	0.14	0.259	0.170408	1.56093e-09	Up-regulated
Fibroblast 1b	Pqlc1	0.054	0.137	0.129172	1.57644e-09	Up-regulated
Fibroblast 1b	Col1a1	0.983	0.981	0.231775	2.06475e-09	Up-regulated
Fibroblast 1b	Gng11	0.418	0.442	0.145019	2.49912e-09	Up-regulated
Fibroblast 1b	Gpx4	0.849	0.882	0.188443	2.70029e-09	Up-regulated
Fibroblast 1b	Mpzl1	0.215	0.34	0.181289	2.70324e-09	Up-regulated
Fibroblast 1b	Samhd1	0.192	0.294	0.197432	2.70761e-09	Up-regulated
Fibroblast 1b	Nisch	0.273	0.352	0.168149	3.0579e-09	Up-regulated
Fibroblast 1b	Mrps24	0.436	0.456	0.141482	3.06763e-09	Up-regulated
Fibroblast 1b	Mgat4a	0.041	0.115	0.124485	3.10038e-09	Up-regulated
Fibroblast 1b	Ech1	0.444	0.469	0.150623	3.1623e-09	Up-regulated
Fibroblast 1b	Rps15a	0.965	0.982	0.17559	3.44833e-09	Up-regulated
Fibroblast 1b	Fcgrt	0.614	0.695	0.209063	3.67377e-09	Up-regulated
Fibroblast 1b	Oaz1	0.992	0.994	0.175493	4.15302e-09	Up-regulated
Fibroblast 1b	Mt2	0.257	0.377	0.281225	4.24963e-09	Up-regulated
Fibroblast 1b	Ppib	0.869	0.89	0.194739	4.39189e-09	Up-regulated
Fibroblast 1b	Mrpl52	0.509	0.569	0.174058	5.05529e-09	Up-regulated
Fibroblast 1b	Eef1b2	0.613	0.66	0.187201	5.28379e-09	Up-regulated
Fibroblast 1b	Dynlrb1	0.731	0.794	0.201527	6.68882e-09	Up-regulated
Fibroblast 1b	Rap1b	0.534	0.374	-0.125512	6.93443e-09	Down-regulated
Fibroblast 1b	Kcne4	0.026	0.087	0.112174	7.04666e-09	Up-regulated
Fibroblast 1b	Tceb2	0.856	0.896	0.192223	8.35143e-09	Up-regulated
Fibroblast 1b	Rps6	0.999	0.999	0.164465	8.55893e-09	Up-regulated
Fibroblast 1b	Rgs10	0.472	0.467	0.151311	9.24698e-09	Up-regulated
Fibroblast 1b	Mt1	0.689	0.815	0.262737	9.41096e-09	Up-regulated
Fibroblast 1b	Aldh1a2	0.156	0.056	-0.116971	9.48474e-09	Down-regulated
Fibroblast 1b	Nfib	0.372	0.224	-0.141611	9.82446e-09	Down-regulated
Fibroblast 1b	Tmbim6	0.681	0.761	0.198062	1.004e-08	Up-regulated
Fibroblast 1b	Tpp1	0.162	0.218	0.123864	1.05233e-08	Up-regulated
Fibroblast 1b	Rarres2	0.992	0.986	0.232749	1.06445e-08	Up-regulated
Fibroblast 1b	Ctsz	0.623	0.702	0.197218	1.08682e-08	Up-regulated
Fibroblast 1b	Mrc2	0.12	0.204	0.142388	1.11663e-08	Up-regulated
Fibroblast 1b	Ces1g	0.014	0.074	0.106481	1.97104e-08	Up-regulated
Fibroblast 1b	Scand1	0.385	0.448	0.166922	2.07921e-08	Up-regulated
Fibroblast 1b	Cdkn2c	0.081	0.168	0.138682	2.10763e-08	Up-regulated
Fibroblast 1b	Eif3f	0.833	0.856	0.17393	2.14571e-08	Up-regulated
Fibroblast 1b	Ugp2	0.365	0.22	-0.135709	2.42224e-08	Down-regulated
Fibroblast 1b	Siva1	0.228	0.318	0.155605	2.47211e-08	Up-regulated
Fibroblast 1b	Enpp3	0.171	0.068	-0.109505	2.70962e-08	Down-regulated
Fibroblast 1b	Msmo1	0.149	0.055	-0.100257	3.02947e-08	Down-regulated
Fibroblast 1b	Hpgd	0.204	0.093	-0.134382	3.19886e-08	Down-regulated
Fibroblast 1b	Gng12	0.205	0.275	0.138679	3.20649e-08	Up-regulated
Fibroblast 1b	Phpt1	0.324	0.413	0.154983	3.24128e-08	Up-regulated
Fibroblast 1b	Ctsd	0.567	0.652	0.196493	3.34063e-08	Up-regulated
Fibroblast 1b	Thy1	0.337	0.423	0.210981	3.60254e-08	Up-regulated
Fibroblast 1b	Wfdc1	0.506	0.351	-0.146585	3.71296e-08	Down-regulated
Fibroblast 1b	Serping1	0.996	0.995	0.170637	3.72652e-08	Up-regulated
Fibroblast 1b	Rplp1	0.996	0.996	0.152691	3.76695e-08	Up-regulated
Fibroblast 1b	Hexa	0.375	0.464	0.174273	3.78685e-08	Up-regulated
Fibroblast 1b	Emd	0.178	0.294	0.157537	3.94786e-08	Up-regulated
Fibroblast 1b	Edf1	0.738	0.774	0.169672	3.99075e-08	Up-regulated
Fibroblast 1b	Vimp	0.509	0.571	0.197884	4.006e-08	Up-regulated
Fibroblast 1b	Tpm2	0.502	0.569	0.209017	4.56136e-08	Up-regulated
Fibroblast 1b	Lix1l	0.159	0.244	0.132861	5.15516e-08	Up-regulated
Fibroblast 1b	Dkk3	0.52	0.504	0.120877	5.18828e-08	Up-regulated
Fibroblast 1b	Rpl36	0.984	0.991	0.164524	6.14479e-08	Up-regulated
Fibroblast 1b	Rpl36al	0.69	0.743	0.180533	6.8582e-08	Up-regulated
Fibroblast 1b	Col16a1	0.13	0.233	0.162873	7.25695e-08	Up-regulated
Fibroblast 1b	Srrm2	0.456	0.476	0.132407	7.60205e-08	Up-regulated
Fibroblast 1b	Serpine1	0.283	0.158	-0.155711	7.69047e-08	Down-regulated
Fibroblast 1b	Lgals3	0.421	0.275	-0.145158	8.50111e-08	Down-regulated
Fibroblast 1b	Nrg1	0.023	0.086	0.109825	8.57983e-08	Up-regulated
Fibroblast 1b	Dusp1	0.752	0.641	-0.253652	8.83724e-08	Down-regulated
Fibroblast 1b	Ltbr	0.109	0.184	0.127277	1.05008e-07	Up-regulated
Fibroblast 1b	Fgfr2	0.145	0.254	0.151114	1.10873e-07	Up-regulated
Fibroblast 1b	Rps12-ps3	0.399	0.49	0.160468	1.16615e-07	Up-regulated
Fibroblast 1b	Mif	0.555	0.566	0.147595	1.21251e-07	Up-regulated
Fibroblast 1b	Pdpn	0.373	0.403	0.152934	1.22862e-07	Up-regulated
Fibroblast 1b	Ssr4	0.568	0.574	0.135741	1.3295e-07	Up-regulated
Fibroblast 1b	Timm8b	0.294	0.348	0.128513	1.33624e-07	Up-regulated
Fibroblast 1b	Srsf11	0.294	0.365	0.177645	1.38424e-07	Up-regulated
Fibroblast 1b	Ost4	0.698	0.777	0.173438	1.44049e-07	Up-regulated
Fibroblast 1b	Zbp1	0.072	0.142	0.134336	1.53811e-07	Up-regulated
Fibroblast 1b	Eif1	0.998	1	0.154427	1.56743e-07	Up-regulated
Fibroblast 1b	Fam198b	0.39	0.247	-0.132936	1.62159e-07	Down-regulated
Fibroblast 1b	Cstb	0.738	0.801	0.203541	1.69065e-07	Up-regulated
Fibroblast 1b	Grina	0.162	0.252	0.149339	1.78135e-07	Up-regulated
Fibroblast 1b	Rin2	0.107	0.181	0.132804	1.92505e-07	Up-regulated
Fibroblast 1b	Irf8	0.245	0.28	0.140397	1.92997e-07	Up-regulated
Fibroblast 1b	Wnt4	0.137	0.224	0.172843	1.98458e-07	Up-regulated
Fibroblast 1b	Slc50a1	0.348	0.4	0.143258	2.05503e-07	Up-regulated
Fibroblast 1b	Fam173a	0.178	0.234	0.125279	2.10844e-07	Up-regulated
Fibroblast 1b	Pkm	0.47	0.557	0.17592	2.11312e-07	Up-regulated
Fibroblast 1b	Sfrp2	0.046	0.117	0.202757	2.42206e-07	Up-regulated
Fibroblast 1b	Prkar1a	0.449	0.521	0.166862	2.43001e-07	Up-regulated
Fibroblast 1b	Impdh2	0.312	0.352	0.1333	2.45311e-07	Up-regulated
Fibroblast 1b	Tap1	0.063	0.141	0.117299	2.63244e-07	Up-regulated
Fibroblast 1b	Tcn2	0.284	0.363	0.150615	2.73585e-07	Up-regulated
Fibroblast 1b	Smc6	0.403	0.267	-0.106324	2.74299e-07	Down-regulated
Fibroblast 1b	Myl9	0.327	0.433	0.22413	2.96226e-07	Up-regulated
Fibroblast 1b	Pros1	0.254	0.32	0.150904	3.02416e-07	Up-regulated
Fibroblast 1b	Rab20	0.035	0.104	0.102673	3.15716e-07	Up-regulated
Fibroblast 1b	Oat	0.504	0.547	0.157916	3.18499e-07	Up-regulated
Fibroblast 1b	Rps26	0.931	0.883	-0.159339	3.22309e-07	Down-regulated
Fibroblast 1b	Serinc3	0.315	0.382	0.145112	3.33133e-07	Up-regulated
Fibroblast 1b	Rnaset2b	0.325	0.393	0.145564	3.56868e-07	Up-regulated
Fibroblast 1b	Chmp2a	0.478	0.487	0.129184	3.91619e-07	Up-regulated
Fibroblast 1b	Gadd45gip1	0.227	0.274	0.149409	4.25866e-07	Up-regulated
Fibroblast 1b	Pfn1	0.956	0.945	0.175199	4.42129e-07	Up-regulated
Fibroblast 1b	Gltscr2	0.527	0.525	0.122442	4.94953e-07	Up-regulated
Fibroblast 1b	Steap4	0.039	0.11	0.107898	5.13205e-07	Up-regulated
Fibroblast 1b	Psmb1	0.72	0.764	0.167009	5.71032e-07	Up-regulated
Fibroblast 1b	Erh	0.521	0.529	0.137884	5.74872e-07	Up-regulated
Fibroblast 1b	Rpl36a	0.951	0.977	0.146387	6.92699e-07	Up-regulated
Fibroblast 1b	Prdx2	0.72	0.741	0.153543	7.02399e-07	Up-regulated
Fibroblast 1b	Sepp1	0.82	0.804	0.173782	7.12558e-07	Up-regulated
Fibroblast 1b	Tspan6	0.092	0.163	0.127177	7.96969e-07	Up-regulated
Fibroblast 1b	Ndufb9	0.54	0.587	0.166486	8.13381e-07	Up-regulated
Fibroblast 1b	Mdh2	0.489	0.487	0.105983	8.16304e-07	Up-regulated
Fibroblast 1b	Junb	0.932	0.875	-0.186673	8.18603e-07	Down-regulated
Fibroblast 1b	Msc	0.082	0.169	0.136474	8.26829e-07	Up-regulated
Fibroblast 1b	Col5a1	0.39	0.435	0.140998	8.37059e-07	Up-regulated
Fibroblast 1b	Plp2	0.348	0.216	-0.119073	9.53116e-07	Down-regulated
Fibroblast 1b	Ddost	0.555	0.564	0.142631	9.58272e-07	Up-regulated
Fibroblast 1b	2410015M20Rik	0.444	0.483	0.142383	9.61608e-07	Up-regulated
Fibroblast 1b	Stra13	0.286	0.348	0.165565	9.96977e-07	Up-regulated
Fibroblast 1b	Frzb	0.054	0.135	0.103408	1.03754e-06	Up-regulated
Fibroblast 1b	Rpl5	0.796	0.853	0.195336	1.04997e-06	Up-regulated
Fibroblast 1b	Imp3	0.242	0.258	0.118372	1.13552e-06	Up-regulated
Fibroblast 1b	Serpinb6a	0.623	0.477	-0.144084	1.19101e-06	Down-regulated
Fibroblast 1b	Prpsap1	0.19	0.229	0.105082	1.22615e-06	Up-regulated
Fibroblast 1b	Myadm	0.524	0.377	-0.137343	1.22657e-06	Down-regulated
Fibroblast 1b	Sra1	0.445	0.465	0.123377	1.37724e-06	Up-regulated
Fibroblast 1b	Icam1	0.347	0.438	0.239756	1.38369e-06	Up-regulated
Fibroblast 1b	Ctsh	0.237	0.29	0.135065	1.4318e-06	Up-regulated
Fibroblast 1b	Pink1	0.229	0.268	0.128142	1.87533e-06	Up-regulated
Fibroblast 1b	Slc38a2	0.237	0.305	0.179062	1.98819e-06	Up-regulated
Fibroblast 1b	Ncor1	0.469	0.332	-0.104834	2.33176e-06	Down-regulated
Fibroblast 1b	Klf3	0.332	0.204	-0.130343	2.42494e-06	Down-regulated
Fibroblast 1b	Hes1	0.671	0.727	0.33599	2.4382e-06	Up-regulated
Fibroblast 1b	Susd6	0.066	0.148	0.105903	2.44529e-06	Up-regulated
Fibroblast 1b	Akap7	0.215	0.306	0.159954	2.54572e-06	Up-regulated
Fibroblast 1b	Eef1a1	0.999	1	0.135637	2.56162e-06	Up-regulated
Fibroblast 1b	Tmem50a	0.727	0.77	0.166722	2.623e-06	Up-regulated
Fibroblast 1b	Rps24	0.98	0.987	0.149862	2.91627e-06	Up-regulated
Fibroblast 1b	Pcbd2	0.271	0.306	0.108508	2.94615e-06	Up-regulated
Fibroblast 1b	Tonsl	0.409	0.423	0.118813	2.96237e-06	Up-regulated
Fibroblast 1b	Gja1	0.175	0.243	0.152389	3.01463e-06	Up-regulated
Fibroblast 1b	Lgals9	0.462	0.469	0.129374	3.03461e-06	Up-regulated
Fibroblast 1b	H13	0.355	0.387	0.128706	3.11312e-06	Up-regulated
Fibroblast 1b	Il6st	0.239	0.334	0.150566	3.3985e-06	Up-regulated
Fibroblast 1b	Prdx1	0.6	0.679	0.220406	3.45997e-06	Up-regulated
Fibroblast 1b	Pdia3	0.904	0.823	-0.130229	3.51251e-06	Down-regulated
Fibroblast 1b	mt-Co2	0.406	0.456	0.257179	3.55136e-06	Up-regulated
Fibroblast 1b	H6pd	0.122	0.196	0.116438	3.81685e-06	Up-regulated
Fibroblast 1b	Atp5j	0.798	0.851	0.169946	3.87091e-06	Up-regulated
Fibroblast 1b	Cdc26	0.304	0.336	0.121967	3.90477e-06	Up-regulated
Fibroblast 1b	Gm10036	0.139	0.231	0.117623	4.0025e-06	Up-regulated
Fibroblast 1b	Rpl27-ps3	0.154	0.253	0.114567	4.03308e-06	Up-regulated
Fibroblast 1b	H2afv	0.487	0.544	0.16735	4.06862e-06	Up-regulated
Fibroblast 1b	Eif3g	0.381	0.421	0.125451	4.5767e-06	Up-regulated
Fibroblast 1b	Tnxb	0.54	0.4	-0.116501	4.61073e-06	Down-regulated
Fibroblast 1b	Bicc1	0.242	0.329	0.162169	4.61223e-06	Up-regulated
Fibroblast 1b	Ndufa2	0.696	0.764	0.161172	5.0543e-06	Up-regulated
Fibroblast 1b	Anapc11	0.521	0.508	0.104508	5.42422e-06	Up-regulated
Fibroblast 1b	Hsd17b10	0.381	0.423	0.134468	5.67692e-06	Up-regulated
Fibroblast 1b	P3h3	0.22	0.311	0.149483	5.93779e-06	Up-regulated
Fibroblast 1b	Pcdh7	0.359	0.23	-0.128567	6.24956e-06	Down-regulated
Fibroblast 1b	Rab34	0.402	0.435	0.1317	6.48754e-06	Up-regulated
Fibroblast 1b	H3f3b	0.982	0.989	0.182606	6.73489e-06	Up-regulated
Fibroblast 1b	Vmp1	0.345	0.363	0.114657	6.93933e-06	Up-regulated
Fibroblast 1b	Scarf2	0.121	0.21	0.126813	7.97814e-06	Up-regulated
Fibroblast 1b	Cfh	0.289	0.293	0.13115	8.31808e-06	Up-regulated
Fibroblast 1b	Fdps	0.234	0.13	-0.156631	8.38582e-06	Down-regulated
Fibroblast 1b	Psma7	0.692	0.725	0.162358	8.55335e-06	Up-regulated
Fibroblast 1b	Atox1	0.6	0.672	0.166105	9.35969e-06	Up-regulated
Fibroblast 1b	Dclk1	0.365	0.24	-0.104167	9.89367e-06	Down-regulated
Fibroblast 1b	Fgf7	0.171	0.23	0.140765	1.01663e-05	Up-regulated
Fibroblast 1b	Tram1	0.398	0.266	-0.124012	1.0767e-05	Down-regulated
Fibroblast 1b	Cox8a	0.889	0.925	0.15402	1.27049e-05	Up-regulated
Fibroblast 1b	Tspan31	0.35	0.348	0.111917	1.27067e-05	Up-regulated
Fibroblast 1b	Gng5	0.726	0.79	0.160942	1.28173e-05	Up-regulated
Fibroblast 1b	Gas6	0.385	0.428	0.146521	1.31605e-05	Up-regulated
Fibroblast 1b	Trappc2l	0.31	0.338	0.130624	1.33816e-05	Up-regulated
Fibroblast 1b	Rasgrp2	0.091	0.178	0.120701	1.38094e-05	Up-regulated
Fibroblast 1b	Atp5g2	0.62	0.666	0.158816	1.39696e-05	Up-regulated
Fibroblast 1b	Usmg5	0.371	0.462	0.145828	1.44558e-05	Up-regulated
Fibroblast 1b	Sfr1	0.643	0.508	-0.111665	1.68079e-05	Down-regulated
Fibroblast 1b	Rbms2	0.193	0.22	0.100367	1.73208e-05	Up-regulated
Fibroblast 1b	Sec61a1	0.204	0.281	0.143216	1.74578e-05	Up-regulated
Fibroblast 1b	Tmem86a	0.058	0.123	0.101005	1.86707e-05	Up-regulated
Fibroblast 1b	Atpif1	0.656	0.672	0.131415	1.99736e-05	Up-regulated
Fibroblast 1b	Dnajb4	0.243	0.136	-0.107423	2.04171e-05	Down-regulated
Fibroblast 1b	Tubb4b	0.26	0.152	-0.100039	2.11126e-05	Down-regulated
Fibroblast 1b	Pde1a	0.246	0.297	0.117346	2.13061e-05	Up-regulated
Fibroblast 1b	Ednra	0.138	0.223	0.132258	2.22637e-05	Up-regulated
Fibroblast 1b	Errfi1	0.118	0.176	0.140542	2.25789e-05	Up-regulated
Fibroblast 1b	Ltbp1	0.192	0.272	0.139463	2.37217e-05	Up-regulated
Fibroblast 1b	Rpl34	0.988	0.991	0.136881	2.38364e-05	Up-regulated
Fibroblast 1b	Ywhae	0.646	0.513	-0.101345	2.40279e-05	Down-regulated
Fibroblast 1b	Rnaset2a	0.314	0.375	0.12479	2.50144e-05	Up-regulated
Fibroblast 1b	Enpp2	0.175	0.083	-0.109969	2.51214e-05	Down-regulated
Fibroblast 1b	Pdgfrb	0.143	0.215	0.121078	2.73254e-05	Up-regulated
Fibroblast 1b	Atp6v0b	0.514	0.556	0.150391	2.79898e-05	Up-regulated
Fibroblast 1b	Ckb	0.425	0.294	-0.129017	3.20657e-05	Down-regulated
Fibroblast 1b	Sdf2l1	0.206	0.272	0.153068	3.251e-05	Up-regulated
Fibroblast 1b	Erp29	0.351	0.387	0.123266	3.26127e-05	Up-regulated
Fibroblast 1b	Atp6v0e	0.626	0.676	0.162768	3.29823e-05	Up-regulated
Fibroblast 1b	Mydgf	0.436	0.45	0.106533	3.37509e-05	Up-regulated
Fibroblast 1b	Rpl17	0.992	0.999	0.119239	3.47872e-05	Up-regulated
Fibroblast 1b	Cope	0.593	0.624	0.135689	3.52982e-05	Up-regulated
Fibroblast 1b	Adam23	0.237	0.259	0.106423	3.82586e-05	Up-regulated
Fibroblast 1b	Cox6c	0.826	0.846	0.154114	3.92124e-05	Up-regulated
Fibroblast 1b	Sdf2	0.398	0.413	0.101426	3.96681e-05	Up-regulated
Fibroblast 1b	Slc25a51	0.117	0.184	0.113005	3.96951e-05	Up-regulated
Fibroblast 1b	Calcrl	0.208	0.109	-0.111946	3.97969e-05	Down-regulated
Fibroblast 1b	Gm10116	0.463	0.565	0.151384	3.99645e-05	Up-regulated
Fibroblast 1b	Vcp	0.405	0.431	0.117703	4.06883e-05	Up-regulated
Fibroblast 1b	Tnc	0.293	0.379	0.228872	4.42892e-05	Up-regulated
Fibroblast 1b	Ifnar2	0.329	0.402	0.142725	4.79124e-05	Up-regulated
Fibroblast 1b	Mrps16	0.331	0.343	0.104253	4.80045e-05	Up-regulated
Fibroblast 1b	Rps18	0.999	1	0.121899	4.90085e-05	Up-regulated
Fibroblast 1b	Sparc	1	1	0.16832	5.34528e-05	Up-regulated
Fibroblast 1b	Sdf4	0.437	0.456	0.110533	5.3743e-05	Up-regulated
Fibroblast 1b	Lgals1	0.999	0.999	0.158594	5.80402e-05	Up-regulated
Fibroblast 1b	Srp14	0.521	0.572	0.144161	6.24526e-05	Up-regulated
Fibroblast 1b	Mfge8	0.531	0.533	0.172039	6.48543e-05	Up-regulated
Fibroblast 1b	Tmem208	0.309	0.338	0.114602	6.68402e-05	Up-regulated
Fibroblast 1b	Rbpms	0.294	0.333	0.125434	7.11306e-05	Up-regulated
Fibroblast 1b	Tgfb2	0.256	0.149	-0.110273	7.25692e-05	Down-regulated
Fibroblast 1b	Rps5	1	1	0.132835	7.29503e-05	Up-regulated
Fibroblast 1b	H2-T22	0.275	0.321	0.113714	7.69269e-05	Up-regulated
Fibroblast 1b	Snai1	0.229	0.245	0.112667	7.69563e-05	Up-regulated
Fibroblast 1b	Faap20	0.134	0.196	0.116783	8.74899e-05	Up-regulated
Fibroblast 1b	Lamp2	0.675	0.692	0.133282	8.9381e-05	Up-regulated
Fibroblast 1b	Psmb9	0.178	0.266	0.154178	9.06163e-05	Up-regulated
Fibroblast 1b	Rpl22l1	0.245	0.325	0.182741	0.000100993	Up-regulated
Fibroblast 1b	Nedd8	0.668	0.71	0.143581	0.000108674	Up-regulated
Fibroblast 1b	Hspg2	0.319	0.361	0.119777	0.00010934	Up-regulated
Fibroblast 1b	Sar1a	0.444	0.457	0.107889	0.000113206	Up-regulated
Fibroblast 1b	Mpc2	0.537	0.531	0.108201	0.000131231	Up-regulated
Fibroblast 1b	Lrp6	0.146	0.198	0.108252	0.000140042	Up-regulated
Fibroblast 1b	Ift20	0.481	0.519	0.128432	0.000144303	Up-regulated
Fibroblast 1b	Jmjd1c	0.194	0.101	-0.103347	0.000146812	Down-regulated
Fibroblast 1b	Eef1d	0.662	0.733	0.160178	0.000159562	Up-regulated
Fibroblast 1b	Ssu72	0.288	0.318	0.104799	0.000162188	Up-regulated
Fibroblast 1b	Krtcap2	0.75	0.785	0.159194	0.000163753	Up-regulated
Fibroblast 1b	Atp5o	0.624	0.676	0.157558	0.00016535	Up-regulated
Fibroblast 1b	Cfdp1	0.368	0.4	0.114815	0.000166547	Up-regulated
Fibroblast 1b	Zfand5	0.457	0.332	-0.112623	0.00017954	Down-regulated
Fibroblast 1b	P4hb	0.484	0.49	0.103123	0.000179897	Up-regulated
Fibroblast 1b	Socs3	0.663	0.597	-0.192826	0.000179903	Down-regulated
Fibroblast 1b	Atp6v1f	0.578	0.614	0.156881	0.00018419	Up-regulated
Fibroblast 1b	Ndufb10	0.589	0.596	0.135191	0.000200438	Up-regulated
Fibroblast 1b	Rcan1	0.229	0.129	-0.133996	0.000201944	Down-regulated
Fibroblast 1b	Tnfaip6	0.433	0.315	-0.232755	0.000208415	Down-regulated
Fibroblast 1b	Gstm2	0.506	0.502	0.101811	0.000212247	Up-regulated
Fibroblast 1b	Ankrd12	0.204	0.26	0.113639	0.000212964	Up-regulated
Fibroblast 1b	Atp5e	0.725	0.771	0.148403	0.00023015	Up-regulated
Fibroblast 1b	Tmod3	0.385	0.265	-0.136655	0.000231089	Down-regulated
Fibroblast 1b	Ntf3	0.068	0.124	0.10909	0.000231302	Up-regulated
Fibroblast 1b	Fam104a	0.269	0.312	0.11271	0.000241542	Up-regulated
Fibroblast 1b	F2r	0.212	0.264	0.131878	0.000247149	Up-regulated
Fibroblast 1b	Actn1	0.17	0.222	0.117675	0.000250095	Up-regulated
Fibroblast 1b	Cxcl2	0.01	0.052	0.106869	0.000255987	Up-regulated
Fibroblast 1b	Hebp1	0.384	0.399	0.113755	0.00027082	Up-regulated
Fibroblast 1b	Cggbp1	0.232	0.132	-0.103691	0.000272363	Down-regulated
Fibroblast 1b	Tmem256	0.623	0.635	0.123066	0.000292902	Up-regulated
Fibroblast 1b	Gstt1	0.415	0.443	0.122459	0.000294749	Up-regulated
[truncated: 5,094 more rows]
