# Supplementary material for: Colon stroma mediates an inflammation-driven fibroblastic response controlling matrix remodeling and healing
Source: PLoS Biol. 2022 Jan 27;20(1):e3001532. doi: 10.1371/journal.pbio.3001532 (PMC8824371; doi:10.1371/journal.pbio.3001532)
Supplement: S4 Table — (XLSX) [file pbio.3001532.s014.xlsx]

## Sheet: Pseudotime_MAF_MyoF_WaterOnly
GeneID	Morans test statistic	Morans I	Adjusted P-value
Gsn	108.521	0.760052	0
Igfbp4	104.866	0.734492	0
Dcn	98.527	0.690035	0
Clec3b	94.3344	0.660715	0
Uba52	93.3028	0.65347	0
mt-Co3	93.0781	0.651797	0
Procr	89.9879	0.630269	0
Mgp	89.2756	0.625272	0
Eln	87.9881	0.616247	0
Cd34	87.4099	0.612208	0
Mfap5	86.8474	0.608251	0
Nbl1	86.4102	0.605188	0
Fos	85.669	0.59996	0
Tagln	85.0208	0.595456	0
Emid1	84.9228	0.59479	0
Stmn2	83.6391	0.585703	0
mt-Co2	83.1809	0.582533	0
Junb	83.1791	0.582518	0
Myl9	82.7914	0.579857	0
Acta2	82.4388	0.577385	0
Fbln1	81.6879	0.572113	0
Sfrp1	81.56	0.571226	0
Ccl11	81.4524	0.570441	0
Cd55	80.6547	0.564868	0
Tgfbi	80.2675	0.56218	0
mt-Atp6	78.8417	0.552016	0
Agt	78.5843	0.550365	0
Adamdec1	77.6893	0.54407	0
Dmp1	77.365	0.540384	0
Tmem158	76.4451	0.535405	0
Cxcl12	75.5452	0.529011	0
Gpx3	75.0422	0.525512	0
Ogn	74.8129	0.523968	0
Egr1	74.5737	0.522265	0
Mfap4	74.0399	0.51855	0
Socs3	73.7935	0.516822	0
Abi3bp	73.3581	0.513767	0
Igfbp7	72.645	0.508534	0
Nrg1	72.5339	0.507947	0
F3	71.892	0.503509	0
Tspan13	71.6441	0.501767	0
Cav1	71.3543	0.499744	0
2810417H13Rik	71.2717	0.492227	0
2020-09-04	70.1947	0.491622	0
Tnc	67.6475	0.473774	0
AY036118	67.0041	0.469239	0
Entpd2	66.8299	0.468041	0
Ier2	66.5333	0.465963	0
Ednrb	66.5237	0.465884	0
Pdlim3	66.0789	0.462787	0
Bmp2	66.0287	0.462435	0
Jun	65.9131	0.461579	0
Zfp36	65.9047	0.461568	0
Hsd11b1	65.4516	0.458362	0
Tmsb10	65.2311	0.456739	0
Lum	64.8299	0.454012	0
Aldh1a1	64.7817	0.453704	0
Fosb	64.0955	0.448896	0
Tcf21	64.0088	0.448287	0
Atf3	63.8336	0.447063	0
Col15a1	63.8324	0.447045	0
Osr1	63.2568	0.442984	0
Ccdc3	63.0297	0.441427	0
Btg2	62.8538	0.440184	0
Postn	62.4821	0.437554	0
Tmem176a	61.5895	0.431307	0
Gm42418	61.2706	0.4291	0
Col6a4	61.2359	0.428697	0
Ebf1	61.199	0.428039	0
Meg3	61.175	0.42844	0
Tppp3	61.1406	0.428199	0
C1qtnf3	61.0045	0.427229	0
Fgf7	60.7376	0.425317	0
Aspn	59.9472	0.419839	0
Pdgfra	59.7693	0.418592	0
Thbd	59.1846	0.414498	0
Spon2	58.9619	0.412918	0
Tmem176b	58.6671	0.410809	0
Pid1	58.6351	0.410644	0
Fmo2	58.1701	0.407372	0
Bmp7	57.3367	0.401549	0
Igfbp6	57.2388	0.400865	0
Thy1	56.6876	0.396966	0
Ecm1	56.5851	0.396264	0
Sod3	56.3197	0.39443	0
Cd9	56.2219	0.393722	0
Col14a1	56.2107	0.393644	0
S100a6	56.1735	0.393254	0
mt-Co1	55.9361	0.391623	0
Rgs10	55.8153	0.390893	0
Ptgs1	55.7786	0.390638	0
Crip1	55.3286	0.387466	0
Ccdc80	54.8391	0.384057	0
Gadd45b	54.5982	0.38237	0
Bmp5	54.5649	0.382138	0
Htra3	54.3988	0.380975	0
Cxcl14	53.9956	0.37814	0
Ifitm1	53.8282	0.376944	0
Nfkbia	53.8161	0.37689	0
Ier3	53.4334	0.374211	0
Timp3	53.1486	0.372215	0
Apoe	53.1041	0.371887	0
Wnt5a	53.0066	0.371208	0
Gja1	52.9989	0.371169	0
Pcolce2	52.6229	0.368084	0
Fhl1	52.3927	0.366905	0
Serpina3n	52.2164	0.365652	0
Col6a3	52.1891	0.365494	0
Tmem119	51.9182	0.363569	0
Jund	51.5509	0.360925	0
Dusp1	51.4915	0.360603	0
Gm13889	51.3805	0.359824	0
Rarres2	51.1885	0.358419	0
Pla2g7	50.9375	0.356685	0
Cd248	50.1711	0.351327	0
Malat1	50.0923	0.350653	0
Tnfsf13b	50.0717	0.350652	0
Gm10073	50.054	0.350532	0
2200002D01Rik	49.7882	0.348603	0
Enho	49.7057	0.3481	0
Cst3	49.411	0.345962	0
Wif1	49.1267	0.343868	0
Gadd45g	49.0726	0.343653	0
Cd44	49.0136	0.343248	0
Fgf9	48.9437	0.342738	0
Lpar3	48.6929	0.340599	0
Tpm2	48.4614	0.33938	0
Ces1d	48.33	0.338407	0
AW112010	48.2685	0.33803	0
mt-Nd1	48.0756	0.336607	0
Iyd	48.0356	0.330645	0
Cdh13	47.8765	0.335238	0
Tnfaip6	47.8687	0.335217	0
Emp1	47.86	0.335171	0
Igfbp3	47.736	0.3343	0
Kcnk2	47.6893	0.33387	0
Hes1	47.6476	0.333674	0
Cd82	47.6436	0.333651	0
Fhl2	47.607	0.333399	0
Serpine2	47.6025	0.333326	0
Serping1	47.5708	0.333099	0
Col3a1	47.517	0.332642	0
Fibin	47.3894	0.331848	0
Casq2	47.19	0.330452	0
Tmsb4x	47.1875	0.330338	0
Col8a1	47.1553	0.330153	0
Nrp1	47.0999	0.329839	0
Mt1	46.9537	0.328818	0
Ptprr	46.6331	0.326443	0
Rgs2	46.4974	0.325613	0
Grem1	46.3878	0.324801	0
Cdkn1a	46.3505	0.324591	0
Mylk	46.2518	0.323902	0
Ifi27l2a	46.1109	0.322908	0
Gstp1	46.107	0.32287	0
Itih5	45.9957	0.322107	0
Tcf4	45.917	0.321558	0
Igfbp5	45.8669	0.321181	0
Nr4a1	45.6971	0.320019	0
Ptgis	45.6425	0.319607	0
Pdlim1	45.5801	0.319201	0
Rps27	45.3055	0.317154	0
Klf4	45.2967	0.317215	0
Csrnp1	45.2279	0.316714	0
Bmp3	44.7256	0.313168	0
Rerg	44.7243	0.3132	0
Prss23	44.0777	0.308638	0
Bcr	44.0055	0.308088	0
Fst	43.9921	0.307882	0
Gnai1	43.9243	0.3076	0
Myl6	43.9108	0.307454	0
Cd38	43.8669	0.307139	0
Cnn2	43.6833	0.305911	0
Cd36	43.5905	0.304915	0
Nme2	43.5613	0.304997	0
Matn2	43.4664	0.304387	0
Tnxb	42.6607	0.298746	0
Has1	42.2939	0.296048	0
Hspa1a	42.2879	0.296107	0
Fam105a	42.2693	0.295907	0
Il1rl1	42.2151	0.294867	0
Ppp1r15a	41.8627	0.29316	0
C4b	41.6739	0.291808	0
Lama5	41.3467	0.289384	0
C3	41.3209	0.289234	0
Itm2a	41.3014	0.289213	0
Edil3	40.6913	0.284908	0
Plpp3	40.6317	0.284538	0
Podn	40.6282	0.284505	0
Rbp4	40.369	0.282694	0
Hspb1	40.2613	0.28194	0
Tm4sf1	39.8942	0.279371	0
Svep1	39.6925	0.277953	0
Ptgs2	39.4126	0.27598	0
Cd200	39.3826	0.275779	0
Aebp1	39.231	0.274725	0
Srpx2	39.198	0.274496	0
Ntf3	38.8941	0.272336	0
Fbln2	38.628	0.270498	0
Csrp1	38.4627	0.269336	0
mt-Cytb	38.4134	0.268899	0
Cox4i2	38.3978	0.2688	0
Cxcl13	38.3927	0.268801	0
Sox6	38.2756	0.268005	0
Sfrp2	38.2201	0.267438	0
Sulf2	38.1655	0.267229	0
Tsc22d1	38.1474	0.267127	0
Serpinf1	38.0708	0.266571	0
F2r	38.0216	0.266255	0
Sertad1	37.9798	0.26596	0
Sparcl1	37.8606	0.265126	0
Id3	37.7351	0.264212	0
Ctsc	37.7106	0.264075	0
Actb	37.5231	0.26272	0
Btg1	37.5141	0.2627	2.32954e-307
Ier5	37.4462	0.262224	2.95892e-306
Dclk1	37.3262	0.261355	2.62305e-304
Zeb2	36.9462	0.258717	3.54927e-298
Gem	36.6848	0.25689	5.38572e-294
Gm17056	36.2339	0.253699	7.49417e-287
Il6	36.1412	0.25301	2.14196e-285
Fxyd6	36.0905	0.252705	1.33036e-284
Cxcl1	35.9432	0.251683	2.68087e-282
Ccnl1	35.9322	0.251619	3.96429e-282
Pim1	35.8024	0.250701	4.15441e-280
Glp2r	35.6928	0.249873	2.08846e-278
Ppp1r14a	35.5105	0.248665	1.37966e-275
Mmp2	35.4725	0.248382	5.2891e-275
Lpl	35.3195	0.247324	1.18942e-272
Dstn	35.3107	0.24725	1.61581e-272
Plac8	35.2926	0.247107	3.04939e-272
Ifrd1	35.0551	0.245471	1.30057e-268
Vcam1	34.9757	0.244898	2.08911e-267
Dnajb1	34.8142	0.243785	5.86501e-265
Hspb8	34.7724	0.243462	2.50139e-264
Ggt5	34.4409	0.241161	2.41269e-259
Akr1b8	34.1908	0.239413	1.29364e-255
Insc	34.1494	0.238986	5.29568e-255
Prex2	33.9595	0.23776	3.40972e-252
Basp1	33.92	0.237513	1.30163e-251
Scara5	33.7915	0.236499	1.00804e-249
Col4a5	33.5969	0.235249	7.11987e-247
Twsg1	33.1226	0.231938	5.34344e-240
Plk2	33.0953	0.231729	1.3167e-239
Irf1	33.0455	0.231397	6.81299e-239
Mt2	32.8781	0.23022	1.70012e-236
Fn1	32.8526	0.230039	3.90703e-236
Cdc42ep3	32.7964	0.229627	2.46842e-235
Ece1	32.7488	0.229318	1.17029e-234
Ly6a	32.6578	0.228666	2.29791e-233
Gadd45a	32.5501	0.227927	7.6772e-232
Tpm1	32.4616	0.227301	1.36431e-230
Fam198b	32.4187	0.227	5.47382e-230
Mal	32.3942	0.198136	1.20667e-229
Aldh1a3	32.1346	0.224925	5.25096e-226
Akap7	31.9628	0.223811	1.29669e-223
Icam1	31.8759	0.223197	2.07314e-222
Fbln5	31.8205	0.222816	1.20736e-221
Cd81	31.7226	0.222082	2.70177e-220
Lgr5	31.5649	0.219392	3.98434e-218
Rcan2	31.4842	0.220366	5.05637e-217
Pla2g4a	31.4664	0.220335	8.82334e-217
Tbxas1	31.4023	0.219774	6.61103e-216
Hspa5	31.3107	0.219221	1.16731e-214
Serpine1	30.9206	0.2165	2.19894e-209
Wnt4	30.7664	0.21543	2.56553e-207
Rasl11a	30.7305	0.215178	7.71516e-207
Gm10116	30.7024	0.214946	1.8209e-206
Inmt	30.5863	0.212585	6.39014e-205
Bhlhe40	30.5838	0.21415	6.88618e-205
Ly6e	30.2422	0.211753	2.25479e-200
Tbx3	30.1333	0.210945	6.02698e-199
Dpt	30.0365	0.210294	1.10938e-197
Il34	29.9681	0.209814	8.61487e-197
Mfge8	29.8992	0.209356	6.77534e-196
Gas6	29.8683	0.209143	1.69975e-195
Adgrg6	29.8093	0.177064	9.86654e-195
Il11ra1	29.6914	0.207902	3.29081e-193
Fbn1	29.5644	0.207012	1.42168e-191
Id1	29.5607	0.206986	1.57706e-191
Pam	29.5541	0.20694	1.91158e-191
Filip1l	29.5064	0.206606	7.81112e-191
Ddah1	29.4957	0.206472	1.06792e-190
Cyr61	29.2048	0.204492	5.48985e-187
Des	29.0881	0.203585	1.64795e-185
Trpa1	28.8975	0.202178	4.14078e-183
Tk1	28.689	0.198828	1.68452e-180
Lgals3	28.6862	0.200854	1.81984e-180
Slpi	28.6567	0.198697	4.2236e-180
Ly6c1	28.6347	0.200498	7.92858e-180
Ccnd1	28.6232	0.200406	1.09828e-179
Cfh	28.6038	0.200242	1.90768e-179
Cryab	28.5982	0.200244	2.23358e-179
Cenpm	28.5219	0.198187	1.97219e-178
Egr2	28.3935	0.198791	7.61252e-177
Cygb	28.1183	0.196878	1.82476e-173
Dnaic1	28.0104	0.196104	3.77515e-172
Ces1g	27.9837	0.195758	7.95696e-172
Nfia	27.9327	0.195581	3.30332e-171
Pcsk6	27.8535	0.195028	3.00778e-170
Cd300e	27.7589	0.194115	4.17728e-169
Trp53i11	27.709	0.19393	1.66479e-168
Bean1	27.6952	0.193892	2.43339e-168
Olfml3	27.5801	0.193113	5.85395e-167
Sema3f	27.5725	0.193028	7.21398e-167
Fgl2	27.5378	0.192812	1.86916e-166
Gfpt2	27.4684	0.192267	1.26138e-165
Ubc	27.4307	0.192022	3.54375e-165
Ucp2	27.3075	0.191188	1.03319e-163
Tmem100	27.1145	0.189792	1.98078e-161
Spry2	27.0334	0.189274	1.77806e-160
Edn3	26.8795	0.188133	1.13105e-158
Slc39a1	26.8689	0.188127	1.49617e-158
Tnfrsf12a	26.8307	0.187859	4.17253e-158
Fxyd5	26.7441	0.187253	4.24666e-157
Ociad2	26.7017	0.186926	1.3142e-156
Chst1	26.6271	0.186429	9.61765e-156
Anxa1	26.5783	0.186092	3.51091e-155
Hk2	26.5064	0.185584	2.36838e-154
Kazald1	26.4018	0.184824	3.77279e-153
Emilin2	26.3674	0.18453	9.32876e-153
Kdm6b	26.205	0.183473	6.69166e-151
Palmd	26.1643	0.183093	1.94079e-150
Plin2	25.9763	0.181869	2.6195e-148
Bpgm	25.8872	0.181241	2.63635e-147
Cebpb	25.8863	0.181245	2.69491e-147
S100a4	25.8281	0.180792	1.21104e-146
Map4k1	25.6306	0.154702	1.95897e-144
Ngfr	25.5525	0.178785	1.44771e-143
Hpse	25.539	0.178816	2.03782e-143
P2ry14	25.4499	0.178187	1.97697e-142
Col1a1	25.3356	0.177325	3.60064e-141
Hpgd	25.3032	0.177157	8.17713e-141
Nr4a2	25.294	0.177084	1.02905e-140
Tox	25.0687	0.175499	3.00782e-138
Ptpre	24.9998	0.174994	1.6881e-137
Rbp1	24.9575	0.174713	4.84802e-137
Gatm	24.9378	0.174131	7.90815e-137
Ckb	24.8537	0.174014	6.42814e-136
Sema3c	24.8124	0.173705	1.79054e-135
Tnfsf9	24.6383	0.172484	1.32962e-133
Adam23	24.637	0.172481	1.37023e-133
Grem2	24.534	0.170925	1.72727e-132
Olfml2b	24.4407	0.171091	1.69814e-131
Nnmt	24.3889	0.170755	6.01055e-131
Ano1	24.3841	0.170655	6.74251e-131
Neat1	24.2674	0.169908	1.15428e-129
Fxyd1	24.246	0.169758	1.93372e-129
Rcan1	24.1196	0.168857	4.11888e-128
Sox4	24.0534	0.168409	2.02916e-127
Phlda1	23.9943	0.167987	8.39602e-127
Qpct	23.9714	0.16783	1.45088e-126
Vstm4	23.8733	0.167122	1.51794e-125
Wfdc1	23.872	0.16714	1.56311e-125
Gpc3	23.8706	0.167019	1.61099e-125
Chst2	23.8694	0.167103	1.65172e-125
Nfkbiz	23.7489	0.166258	2.9213e-124
Cyp4b1	23.712	0.161529	7.00615e-124
Cpxm2	23.4973	0.164498	1.11743e-121
Runx1	23.4763	0.164357	1.82656e-121
Trib1	23.3214	0.163273	6.87728e-120
Vcan	23.2784	0.162977	1.87452e-119
Adgrd1	23.2631	0.162791	2.66843e-119
Klf2	23.1917	0.162373	1.40156e-118
Fam162b	23.1805	0.162264	1.81239e-118
Wisp1	23.1768	0.162238	1.97122e-118
Cmtm5	22.9777	0.143067	1.96246e-116
Gm12216	22.9124	0.160417	8.76854e-116
Crispld2	22.8916	0.160271	1.41112e-115
Enpp2	22.8643	0.160035	2.62918e-115
Dpep1	22.7529	0.159236	3.34261e-114
Prnp	22.6543	0.15861	3.13972e-113
Gm21541	22.623	0.153861	6.37698e-113
Stc1	22.6109	0.157615	8.35999e-113
Fdps	22.5646	0.157972	2.37928e-112
Mmp10	22.5103	0.157492	8.09147e-112
Fgfr2	22.4686	0.157257	2.06301e-111
Mgarp	22.4647	0.157261	2.24715e-111
Rhob	22.4643	0.157279	2.26232e-111
Nqo1	22.4207	0.156874	6.0092e-111
Hspa1b	22.4125	0.15691	7.20757e-111
Abhd2	22.3083	0.156175	7.41756e-110
Lrrc8c	22.2893	0.155969	1.13291e-109
Mast4	22.219	0.155536	5.41548e-109
Nxf7	22.2172	0.155447	5.6252e-109
Vwa1	22.1364	0.154954	3.3775e-108
Slc6a6	22.039	0.154282	2.90507e-107
Penk	22.0285	0.154178	3.65755e-107
Mustn1	22.0029	0.154047	6.42035e-107
Tubb2b	21.9884	0.153933	8.81106e-107
Il33	21.9115	0.153297	4.76841e-106
Spon1	21.7213	0.152041	3.04243e-104
Ackr4	21.7142	0.151147	3.54514e-104
Ptch1	21.7095	0.151987	3.91046e-104
Ddit4	21.6896	0.151826	6.01886e-104
Sat1	21.6769	0.151761	7.91022e-104
Aard	21.667	0.15169	9.78415e-104
Lsp1	21.6408	0.15151	1.72319e-103
Aldh1a2	21.5061	0.150548	3.16054e-102
Adamts4	21.4271	0.15001	1.72502e-101
Dkk2	21.3901	0.149166	3.81055e-101
Hcar2	21.3563	0.14948	7.83794e-101
Maff	21.3183	0.149238	1.76023e-100
Col1a2	21.296	0.149021	2.82551e-100
Mmp9	21.1136	0.132741	1.36057e-98
Kcna1	21.006	0.134524	1.31666e-97
Snhg12	20.9652	0.146771	3.09229e-97
Ramp1	20.9314	0.146409	6.27984e-97
Ren1	20.8923	0.137505	1.42068e-96
Hs3st1	20.7136	0.144952	5.88653e-95
Hmcn2	20.7023	0.144924	7.42141e-95
Adh1	20.6983	0.144853	8.05069e-95
Kcnj8	20.6636	0.144628	1.64686e-94
Efnb2	20.5996	0.14418	6.18237e-94
Selenbp1	20.4177	0.142943	2.5916e-92
Metrnl	20.355	0.14247	9.31968e-92
Ahr	20.2923	0.142017	3.32907e-91
Edn1	20.1804	0.140888	3.21636e-90
Col18a1	20.1521	0.141077	5.69181e-90
Wsb1	20.1263	0.140896	9.55672e-90
Pmepa1	20.1174	0.140839	1.13968e-89
Abca8a	20.097	0.140625	1.71595e-89
Pbxip1	20.0101	0.140087	9.83147e-89
St8sia6	19.9314	0.123783	4.73707e-88
Col13a1	19.9227	0.139363	5.62788e-88
Tnfaip2	19.9057	0.139352	7.87732e-88
Errfi1	19.8945	0.139252	9.82686e-88
Frzb	19.8607	0.138916	1.9222e-87
Adam19	19.7403	0.138193	2.09407e-86
Fry	19.7317	0.138119	2.47677e-86
Dll1	19.7301	0.138063	2.54938e-86
Lepr	19.7215	0.138021	3.01289e-86
Piezo2	19.6828	0.137654	6.46685e-86
Gsta3	19.581	0.136928	4.77948e-85
Hmgcs2	19.5613	0.136886	7.02269e-85
Ifit3	19.4098	0.135801	1.35057e-83
C5ar1	19.376	0.135578	2.60219e-83
Ctgf	19.2844	0.13498	1.53124e-82
Nupr1	19.2676	0.134883	2.11451e-82
Tnfaip3	19.1892	0.134277	9.5716e-82
Sdc4	19.135	0.133957	2.70404e-81
Angptl2	19.1217	0.133864	3.48142e-81
Plpp1	19.0167	0.133123	2.58623e-80
Cxcl16	18.955	0.132674	8.3606e-80
Cdk1	18.7874	0.130118	1.98784e-78
Rgs5	18.7367	0.130956	5.1457e-78
Pde4b	18.6607	0.130632	2.13525e-77
Hoxd9	18.6399	0.130375	3.14613e-77
Casp4	18.6347	0.130444	3.46235e-77
Mmrn1	18.6202	0.12947	4.52864e-77
Spp1	18.5958	0.127367	7.12085e-77
Meox1	18.568	0.12991	1.19301e-76
Ccl8	18.4611	0.12918	8.65838e-76
Mgll	18.4088	0.128863	2.27276e-75
Lox	18.3452	0.128382	7.32504e-75
Cldn5	18.3023	0.126454	1.60675e-74
Serinc5	18.2695	0.127873	2.92769e-74
Nts	18.2459	0.116029	4.49798e-74
Inhba	18.2404	0.127654	4.96221e-74
Cxcl10	18.2134	0.127471	8.10893e-74
C1qtnf7	18.1781	0.127126	1.54255e-73
Pard6g	18.1569	0.127082	2.26599e-73
Plau	18.1372	0.126844	3.23504e-73
Sbspon	18.1253	0.126769	4.01088e-73
Pappa	17.9948	0.125946	4.25109e-72
Cav2	17.9849	0.125882	5.07019e-72
Tgfb1	17.8149	0.124702	1.07068e-70
Ccl2	17.7616	0.124279	2.76893e-70
Arid5a	17.7193	0.124002	5.86172e-70
Nfatc2	17.7144	0.12387	6.38654e-70
Igsf10	17.6818	0.123774	1.13591e-69
Msmo1	17.6378	0.123455	2.47239e-69
Serpinb1a	17.6348	0.123447	2.5991e-69
Pnp	17.6121	0.123286	3.88057e-69
Ereg	17.5756	0.123024	7.37134e-69
Col6a5	17.5388	0.12249	1.40564e-68
Gm2115	17.533	0.122225	1.55338e-68
Hsp90aa1	17.5075	0.122553	2.4293e-68
Mafb	17.4105	0.12186	1.32519e-67
Cp	17.4011	0.121737	1.55911e-67
P2rx1	17.3799	0.120099	2.24864e-67
Pim3	17.116	0.119798	2.16186e-65
1810011O10Rik	17.0576	0.119373	5.87151e-65
Gucy1b3	17.0536	0.119371	6.27401e-65
Alpl	17.018	0.119076	1.1515e-64
Ifngr1	16.9626	0.11874	2.95343e-64
G0s2	16.9524	0.118662	3.50711e-64
Glul	16.924	0.118468	5.66922e-64
Sema3a	16.6899	0.116529	2.93491e-62
Sgk1	16.6744	0.116706	3.79754e-62
Fndc1	16.668	0.116673	4.21515e-62
H2-Q10	16.5547	0.115743	2.78137e-61
Serpina3g	16.5141	0.115506	5.44551e-61
Prdm1	16.3958	0.11465	3.83013e-60
Apba2	16.2991	0.106881	1.86902e-59
Fbxl22	16.2762	0.113864	2.7139e-59
Hmgcs1	16.2752	0.113915	2.75302e-59
Nexn	16.2665	0.113848	3.16745e-59
Tspan8	16.1959	0.113303	9.9734e-59
Adam33	16.1334	0.112747	2.74705e-58
Marcksl1	16.1296	0.112895	2.9159e-58
Ugdh	15.8881	0.111212	1.41046e-56
Adamts1	15.8824	0.111163	1.54111e-56
Pdpn	15.6678	0.10967	4.60461e-55
Bst2	15.621	0.109341	9.58883e-55
Nnat	15.5458	0.108731	3.10008e-54
Rab20	15.5277	0.108647	4.10428e-54
Apold1	15.507	0.107799	5.66209e-54
Ramp2	15.4566	0.108191	1.23605e-53
Id2	15.4202	0.107935	2.16766e-53
Nop58	15.3891	0.107714	3.50321e-53
Mat2a	15.3571	0.107494	5.72563e-53
Lims2	15.3512	0.107419	6.26477e-53
Rspo1	15.2854	0.106662	1.72042e-52
Car2	15.2656	0.106603	2.32432e-52
Mt3	15.2095	0.106345	5.48004e-52
Kcnk3	15.2	0.106235	6.31949e-52
Rspo3	15.1985	0.106281	6.45422e-52
Slitrk6	15.0754	0.105485	4.18539e-51
Bok	14.9993	0.104952	1.31935e-50
Pgf	14.9485	0.104527	2.82521e-50
Lipg	14.8874	0.104139	7.04624e-50
Snhg11	14.5908	0.101734	5.67716e-48
Mdk	14.5442	0.101776	1.12017e-47
Gm26802	14.4588	0.101175	3.88133e-47
Gng11	14.4533	0.101163	4.1982e-47
Spint2	14.4039	0.100749	8.57897e-47
Iigp1	14.3567	0.100451	1.69336e-46
Gngt2	14.3371	0.100279	2.24003e-46
Cck	14.3193	0.0999716	2.88852e-46
Thbs1	14.3025	0.100101	3.67485e-46
Clec11a	14.2942	0.099993	4.13114e-46
Pcsk9	14.2931	0.100003	4.18633e-46
Smoc1	14.2881	0.0999035	4.49248e-46
Clvs2	14.2189	0.0992465	1.20787e-45
Dbi	14.1921	0.0993312	1.76802e-45
Clec14a	14.1855	0.099254	1.93794e-45
Ackr3	14.1733	0.0991769	2.30243e-45
Ptp4a1	14.1293	0.0988908	4.29707e-45
Baiap2	14.1228	0.0988321	4.70528e-45
Atf5	14.1141	0.0987862	5.31097e-45
Flna	14.0213	0.0981351	1.96988e-44
Stmn1	13.9961	0.0978731	2.80394e-44
Myh11	13.9922	0.0979025	2.95404e-44
Tnni2	13.9466	0.0974899	5.59229e-44
Cited2	13.8853	0.0971807	1.31606e-43
Tpx2	13.8575	0.0950131	1.93712e-43
Myc	13.8531	0.0969157	2.05381e-43
Sdpr	13.8071	0.096609	3.88758e-43
Gas7	13.705	0.09591	1.59245e-42
Mab21l2	13.6849	0.0957648	2.09472e-42
Tiparp	13.6665	0.0956462	2.6924e-42
Ifit3b	13.5157	0.0943064	2.11067e-41
Pde12	13.5052	0.0945078	2.43044e-41
Rdh10	13.474	0.0943017	3.70294e-41
Parm1	13.4383	0.0940039	5.9938e-41
Ttc21a	13.398	0.0934214	1.03085e-40
Amotl2	13.3806	0.0936297	1.30009e-40
Cpxm1	13.3406	0.0932862	2.22101e-40
Insig1	13.3311	0.0932942	2.52004e-40
Top2a	13.2975	0.0921268	3.94122e-40
Sdc1	13.2652	0.0928157	6.05384e-40
Gpm6b	13.212	0.0924636	1.22746e-39
Thbs2	13.1628	0.0921033	2.35344e-39
Trf	13.0408	0.0912511	1.17209e-38
Medag	12.9819	0.0908496	2.53088e-38
Birc5	12.9779	0.088801	2.6628e-38
Ifi27	12.9727	0.0907868	2.84252e-38
H2afz	12.8348	0.0898252	1.70044e-37
Fmod	12.8061	0.0889326	2.45632e-37
P2ry1	12.7182	0.088986	7.58031e-37
Ncam1	12.7175	0.0890039	7.63952e-37
Lgals3bp	12.6769	0.0887194	1.28061e-36
Slit3	12.6748	0.0886825	1.31231e-36
Wnt2	12.6414	0.0883905	2.00512e-36
Smoc2	12.6206	0.0881633	2.60789e-36
Emb	12.6062	0.0880059	3.12415e-36
Pycard	12.602	0.0881868	3.29111e-36
Fbln7	12.5683	0.0879347	5.03253e-36
Bcl2a1d	12.5561	0.0850604	5.8621e-36
Calcrl	12.552	0.0878331	6.16309e-36
P4ha3	12.5032	0.0871151	1.13864e-35
Sult5a1	12.4647	0.0867388	1.84333e-35
Plxdc2	12.4418	0.0870407	2.45235e-35
Klf6	12.3323	0.0863056	9.58092e-35
Lbh	12.3312	0.0862938	9.69648e-35
Pi16	12.3215	0.0861435	1.09163e-34
Clic5	12.2504	0.0820486	2.62601e-34
Fosl1	12.2498	0.0855665	2.64085e-34
Pvr	12.168	0.0851192	7.20909e-34
Dusp18	12.1628	0.0850968	7.66584e-34
Epdr1	12.1503	0.0850005	8.92423e-34
Bag3	12.1035	0.0847	1.57643e-33
Fbn2	12.0963	0.0845782	1.71801e-33
Adamtsl2	12.0268	0.0839288	3.98766e-33
Serpinb6b	11.8991	0.0832442	1.85417e-32
Ltbp1	11.8538	0.0829442	3.18307e-32
Slc10a6	11.8251	0.0826262	4.47571e-32
Socs1	11.8178	0.0826774	4.87302e-32
Palld	11.8125	0.0826641	5.1785e-32
Blnk	11.7467	0.0730464	1.129e-31
Rrad	11.711	0.0819367	1.71748e-31
Angpt4	11.6735	0.0815488	2.66646e-31
Scn7a	11.6488	0.0814938	3.55849e-31
Igf1	11.6386	0.0814413	4.00789e-31
Gbp2	11.5546	0.0808455	1.06718e-30
Gm11627	11.5462	0.0807376	1.17433e-30
S1pr3	11.5445	0.0805259	1.19597e-30
Ubd	11.5388	0.0776448	1.27643e-30
1200007C13Rik	11.5261	0.0806225	1.47602e-30
1500015O10Rik	11.493	0.0727171	2.16255e-30
Tgfb2	11.4365	0.0800203	4.14878e-30
Pla2g2e	11.3251	0.0790904	1.48521e-29
Ifi203	11.3143	0.0791479	1.67835e-29
Tnfrsf11b	11.3134	0.0791367	1.69307e-29
Cadm1	11.2832	0.0788786	2.3821e-29
Stc2	11.2764	0.0788298	2.56968e-29
Ptprb	11.2051	0.0779492	5.75643e-29
H1fx	11.1938	0.0783135	6.52845e-29
Sh3gl3	10.979	0.0764943	7.18342e-28
Ccna2	10.9722	0.0739699	7.73401e-28
Arrdc3	10.9507	0.0766159	9.79224e-28
Creb5	10.9099	0.0763347	1.53362e-27
Tob1	10.8918	0.0762056	1.86757e-27
Ddit3	10.8764	0.0761049	2.2089e-27
Npnt	10.8601	0.0757249	2.6365e-27
Hist1h2bc	10.8501	0.0759192	2.93672e-27
Plcb1	10.797	0.0754934	5.23004e-27
Ccrl2	10.7704	0.0753484	6.97695e-27
Ddit4l	10.7639	0.075221	7.47601e-27
Ccl7	10.7494	0.0751675	8.73109e-27
Cxcl2	10.7292	0.0748984	1.0858e-26
Idi1	10.728	0.0750551	1.09759e-26
Hbegf	10.6962	0.0747522	1.54522e-26
Gdf15	10.6896	0.0747568	1.65639e-26
Rsad2	10.6796	0.074425	1.84198e-26
Anxa3	10.6554	0.0745497	2.38565e-26
Gimap5	10.6329	0.0738427	3.03402e-26
Nkain4	10.6202	0.0742137	3.47091e-26
Gpm6a	10.5772	0.0677033	5.48871e-26
Timp1	10.4746	0.0732883	1.62965e-25
Clu	10.4276	0.0729304	2.66896e-25
Ezr	10.2679	0.0717541	1.41239e-24
H2-Ab1	10.2235	0.0715048	2.23313e-24
Tgtp2	10.1568	0.0708965	4.42954e-24
Rasgrp2	10.1431	0.0709533	5.08868e-24
Odc1	10.1305	0.0708753	5.77961e-24
Ifit1	10.0914	0.0705475	8.59771e-24
Isg15	10.0805	0.0705134	9.59194e-24
Dner	9.99172	0.069783	2.35526e-23
Maf	9.97973	0.0697962	2.65378e-23
Tns4	9.90543	0.0658629	5.58737e-23
Bambi	9.88328	0.0691358	6.96147e-23
Icos	9.88265	0.0682395	6.9944e-23
Ltbp2	9.87497	0.0686104	7.54019e-23
Reln	9.8516	0.0675501	9.5019e-23
Cxcl9	9.79093	0.0680266	1.73214e-22
Ch25h	9.78009	0.0684086	1.92499e-22
Entpd1	9.69802	0.0678108	4.31005e-22
Anxa8	9.69342	0.0657194	4.5022e-22
Coro1a	9.6248	0.0650758	8.78245e-22
F11r	9.61876	0.0672755	9.29956e-22
Tek	9.61521	0.0670792	9.61171e-22
Ccnd2	9.60937	0.0672252	1.01578e-21
Mkrn2os	9.59335	0.0633073	1.1848e-21
Gpr20	9.54813	0.0667463	1.83212e-21
Marcks	9.53542	0.0667122	2.06806e-21
Plat	9.46254	0.0661971	4.15724e-21
Aplnr	9.43173	0.0656126	5.5712e-21
Kcns3	9.40315	0.0657607	7.30269e-21
Itpkc	9.24453	0.0646465	3.25374e-20
Pgm5	9.23757	0.0645899	3.46704e-20
1500009L16Rik	9.15282	0.0639879	7.61531e-20
Cfb	9.14493	0.0637679	8.18011e-20
Sphk1	9.11378	0.0637448	1.08912e-19
Tmem178	9.03833	0.0622691	2.17443e-19
Ccl21a	9.0264	0.0630904	2.42145e-19
Igtp	9.01707	0.0630593	2.6329e-19
Adh7	9.00296	0.0626734	2.98994e-19
Dusp6	9.00077	0.0629595	3.04556e-19
Plaur	8.98881	0.0628531	3.39092e-19
Osmr	8.96338	0.062696	4.26616e-19
Snai1	8.93697	0.0625204	5.41125e-19
Spry1	8.83705	0.0618183	1.32765e-18
Usp18	8.83657	0.0617691	1.33135e-18
Pla1a	8.80208	0.0614824	1.80906e-18
Ndrg1	8.77324	0.0613701	2.33476e-18
Wisp2	8.73899	0.0594012	3.15892e-18
Mmp13	8.72115	0.060659	3.69334e-18
Ntn1	8.67255	0.0606618	5.65826e-18
Lyve1	8.65401	0.0602595	6.64888e-18
Parvb	8.62816	0.0601915	8.32502e-18
Ecscr	8.61426	0.0601661	9.38607e-18
Wwox	8.61325	0.0602324	9.45506e-18
Unc45b	8.60586	0.0578257	1.00706e-17
Gm12840	8.59467	0.0600492	1.10864e-17
Cilp	8.59215	0.0600715	1.13158e-17
Car12	8.56652	0.0576496	1.41191e-17
Ppp1r10	8.56225	0.0598905	1.46319e-17
Figf	8.53863	0.0597097	1.7928e-17
H2-Q4	8.50658	0.0595036	2.36119e-17
Chka	8.47126	0.0592511	3.19511e-17
Mndal	8.43957	0.0590181	4.18649e-17
Ifi205	8.36795	0.058472	7.69517e-17
Lsmem1	8.36427	0.0584653	7.92788e-17
Slc9a3r2	8.36263	0.0584984	8.02771e-17
Prtn3	8.33552	0.0581546	1.00844e-16
Gja4	8.31361	0.0570812	1.21158e-16
Tspan7	8.30688	0.0580906	1.28048e-16
Mxd3	8.27971	0.0549464	1.60698e-16
Tceal6	8.24342	0.057531	2.17501e-16
Hoxb5os	8.24166	0.0568492	2.20413e-16
Cks2	8.21205	0.0574091	2.81803e-16
Ccl5	8.19807	0.0561101	3.16128e-16
H2-Q7	8.17725	0.0571603	3.75292e-16
Stmn4	8.16957	0.0569987	3.99388e-16
Cyp2c55	8.10802	0.0512266	6.63042e-16
Sulf1	8.03014	0.0561551	1.25294e-15
Flt4	8.01011	0.0549681	1.47287e-15
Pcsk5	7.98272	0.055834	1.83702e-15
Sh2d2a	7.97029	0.0450246	2.02879e-15
Car8	7.92497	0.0552495	2.92053e-15
Fam46a	7.86852	0.055036	4.58623e-15
Csrp2	7.84855	0.0548836	5.37152e-15
Map1b	7.8383	0.0548177	5.82041e-15
Vamp5	7.78306	0.0544312	9.00991e-15
Birc3	7.76721	0.0543128	1.01976e-14
Crym	7.76282	0.051029	1.05422e-14
Rrm2	7.73037	0.0538941	1.35921e-14
Foxp2	7.72108	0.0539002	1.46002e-14
Sox9	7.70076	0.0538487	1.70973e-14
Jam2	7.68657	0.0537544	1.90776e-14
Gm26522	7.65183	0.0534536	2.49759e-14
Rnd1	7.63175	0.0532136	2.91542e-14
Cdh19	7.61742	0.0519311	3.25344e-14
Hgf	7.60104	0.0531497	3.68787e-14
Ets1	7.59903	0.0531369	3.74057e-14
Gpnmb	7.53398	0.0526433	6.16193e-14
Pla2g10	7.52601	0.048561	6.54111e-14
Uap1	7.46083	0.0521771	1.07359e-13
Rgs1	7.45734	0.051895	1.10094e-13
Pdzd2	7.43958	0.0520169	1.25783e-13
Prlr	7.43632	0.0518962	1.28751e-13
Fosl2	7.41906	0.05188	1.46492e-13
Crem	7.40603	0.0517861	1.614e-13
Fam162a	7.38953	0.0516805	1.82513e-13
Sdf2l1	7.38687	0.0516593	1.85938e-13
Stab1	7.38345	0.0511343	1.90527e-13
Cav3	7.37578	0.0515376	2.01558e-13
Bmper	7.36951	0.0510551	2.10993e-13
Cd74	7.36122	0.0513615	2.24222e-13
Vit	7.33875	0.0512698	2.64917e-13
Gpa33	7.32831	0.0477686	2.86008e-13
Nov	7.32574	0.0511091	2.91152e-13
Nr2f2	7.28523	0.0509287	3.92998e-13
Esam	7.26349	0.0506187	4.6106e-13
Col12a1	7.24163	0.0506468	5.41111e-13
Csf2rb2	7.24038	0.0495083	5.45399e-13
Vcl	7.21279	0.0504397	6.67347e-13
Dusp5	7.20648	0.0503614	6.9806e-13
Lrrc8a	7.19493	0.0503099	7.58774e-13
Nkd1	7.18689	0.0502241	8.03748e-13
Hoxb2	7.13363	0.0496236	1.18381e-12
Aoc3	7.08199	0.0491494	1.71862e-12
Fabp4	7.06296	0.0493446	1.96868e-12
Hand2	7.03814	0.0491264	2.35011e-12
Stat1	7.00348	0.0489655	3.00796e-12
Kitl	6.97679	0.0487873	3.63344e-12
Abhd11os	6.97243	0.0483725	3.74302e-12
Irgm1	6.93664	0.0484779	4.81856e-12
Cd83	6.8959	0.048092	6.41458e-12
Ifi44	6.88773	0.0476077	6.78521e-12
AI662270	6.87615	0.0453894	7.35021e-12
Svopl	6.84941	0.0478571	8.85262e-12
Lyz2	6.84252	0.0477704	9.27716e-12
Samhd1	6.79962	0.0475451	1.24897e-11
Ngf	6.78404	0.0472364	1.38971e-11
Lmcd1	6.77767	0.0473343	1.45043e-11
Ankrd37	6.76041	0.0472339	1.63216e-11
Ptger1	6.74284	0.0471316	1.8399e-11
Gdf5	6.70485	0.0455722	2.3853e-11
Nrtn	6.69632	0.0467864	2.52549e-11
Ifi47	6.68826	0.0467555	2.66506e-11
Wfdc13	6.6451	0.0463814	3.57118e-11
Abcc9	6.63208	0.0463407	3.89609e-11
Sfrp4	6.63182	0.046208	3.89775e-11
Etv1	6.62198	0.0462929	4.1613e-11
Cd24a	6.58591	0.0459979	5.30138e-11
Gipc2	6.52094	0.0455257	8.18221e-11
Pdgfrl	6.49769	0.0453725	9.53976e-11
Eng	6.47951	0.0453064	1.07493e-10
Slc2a4	6.45176	0.0440692	1.28981e-10
Glra1	6.44227	0.0449709	1.3714e-10
Hand1	6.41253	0.0434859	1.66563e-10
Fgf10	6.40505	0.0447692	1.74717e-10
Heg1	6.29287	0.0439967	3.61765e-10
6330403A02Rik	6.22973	0.0434244	5.41699e-10
Tlr12	6.20017	0.0424483	6.53067e-10
Smim3	6.14729	0.0429729	9.11507e-10
Inhbb	6.12652	0.0426612	1.03743e-09
Ctrb1	6.11459	0.0423318	1.11674e-09
Ptgfr	6.11133	0.0422907	1.13832e-09
Gm26532	6.10755	0.042692	1.16414e-09
Gmnn	6.10196	0.042529	1.20391e-09
Lmod1	6.10179	0.0425519	1.20391e-09
Fam101b	6.06713	0.0424129	1.49276e-09
Ssu2	6.00769	0.0404153	2.15465e-09
Arhgap8	5.95665	0.0416199	2.94422e-09
Rgs16	5.94979	0.0414798	3.06654e-09
Pdlim4	5.93411	0.0414872	3.37021e-09
Hmgb2	5.88792	0.041157	4.45568e-09
Gas1	5.88207	0.0410356	4.61048e-09
Gimap6	5.869	0.0407428	4.98292e-09
Asb4	5.8679	0.0408484	5.01005e-09
Rhox5	5.82657	0.0406661	6.41448e-09
Cystm1	5.81242	0.0405993	6.9727e-09
Steap4	5.81011	0.0405793	7.06081e-09
Ifi204	5.78429	0.0403826	8.2257e-09
Rgcc	5.78141	0.0403588	8.35733e-09
Gata2	5.63237	0.0384369	2.00289e-08
Id4	5.62257	0.0392856	2.11736e-08
Rtp4	5.58235	0.0390136	2.66728e-08
Aspa	5.5553	0.0388021	3.11146e-08
Dnaja4	5.54241	0.0387289	3.34545e-08
Nebl	5.53155	0.038401	3.55506e-08
Slc11a1	5.52665	0.0379998	3.65124e-08
Nfkb1	5.50739	0.0384912	4.06441e-08
Tmem88	5.50738	0.0384705	4.06441e-08
Pdgfrb	5.48582	0.0383439	4.58711e-08
Sod2	5.46574	0.0382063	5.13199e-08
Plce1	5.46398	0.0381142	5.17684e-08
Cd300lg	5.46001	0.0373732	5.28767e-08
Serpina3f	5.45304	0.0372059	5.49243e-08
Sbsn	5.41847	0.0378392	6.65962e-08
Plscr2	5.40268	0.0375053	7.26512e-08
Krt19	5.33703	0.0369798	1.04427e-07
Afap1l1	5.33523	0.0357385	1.0534e-07
Cbr2	5.29801	0.0360152	1.29088e-07
Dctpp1	5.2929	0.0369846	1.32592e-07
Adgrf5	5.26599	0.0365024	1.53381e-07
Hoxd13	5.25787	0.0366582	1.60113e-07
Angptl6	5.23103	0.0365081	1.84988e-07
Pitpnc1	5.21151	0.0363859	2.05309e-07
Hoxb4	5.20954	0.0363317	2.0725e-07
Adm	5.19808	0.0363218	2.2018e-07
Adrb2	5.19011	0.0361471	2.29549e-07
Msc	5.17634	0.0361632	2.46855e-07
F830016B08Rik	5.17164	0.0360355	2.52849e-07
Acot2	5.16592	0.036092	2.60395e-07
Ces1f	5.15734	0.035506	2.72295e-07
Csf1r	5.15075	0.0349165	2.81702e-07
Chodl	5.1488	0.0358109	2.84306e-07
Fbxo32	5.13067	0.0358347	3.12739e-07
Ly6h	5.0858	0.0354247	3.96082e-07
Nfkbid	5.07969	0.0354346	4.08564e-07
Lpp	5.07448	0.0354654	4.19421e-07
Nog	5.06855	0.0351831	4.32205e-07
Hsph1	5.06748	0.0354127	4.34126e-07
Gm14964	5.05416	0.0349022	4.64993e-07
Gfra2	5.04125	0.0352036	4.96912e-07
Mzt2	5.02184	0.0350929	5.49234e-07
Smc4	4.97405	0.0347491	7.02848e-07
Adam15	4.97365	0.0347551	7.03467e-07
Kcne4	4.96081	0.0346068	7.50765e-07
Pde3a	4.96048	0.0346533	7.51171e-07
Nim1k	4.95829	0.0346414	7.58795e-07
Gm4951	4.94979	0.0345214	7.91776e-07
Epas1	4.87775	0.0340843	1.14226e-06
Spc24	4.87111	0.0339519	1.17996e-06
Pcdh9	4.84426	0.0338387	1.34972e-06
Prdx6	4.84011	0.0338238	1.37664e-06
Pdgfa	4.83729	0.0337879	1.39471e-06
Atp2a3	4.82494	0.0336845	1.48228e-06
Sec11c	4.82466	0.0337118	1.48268e-06
Krtdap	4.67468	0.0307064	3.10901e-06
Adcy10	4.66594	0.0322987	3.24043e-06
Ogfrl1	4.60598	0.0321656	4.32531e-06
Crim1	4.60531	0.0321661	4.33427e-06
C130074G19Rik	4.56836	0.0314046	5.16713e-06
Hhip	4.55563	0.0317931	5.48395e-06
Gsta4	4.52096	0.0315051	6.45636e-06
Plvap	4.51616	0.0315378	6.59696e-06
Apod	4.49751	0.0313826	7.19448e-06
Glipr1	4.49166	0.0313507	7.3856e-06
Lypd8	4.49145	0.031215	7.3856e-06
Angptl4	4.48988	0.0313494	7.43207e-06
Yod1	4.48491	0.0313172	7.59875e-06
Enpp6	4.46786	0.0309817	8.22091e-06
Pxdc1	4.46762	0.0312031	8.22091e-06
Net1	4.43461	0.0308461	9.57643e-06
Pvalb	4.40624	0.0303069	1.09076e-05
Erg	4.39536	0.0305742	1.14557e-05
Anln	4.39175	0.0299795	1.16347e-05
Ldb2	4.3719	0.0305079	1.27301e-05
Aatk	4.36312	0.0300232	1.32373e-05
Cnp	4.35723	0.030432	1.35809e-05
Msn	4.35703	0.0304395	1.35809e-05
Osgin1	4.34801	0.0303611	1.41354e-05
Foxs1	4.34363	0.0298107	1.44044e-05
Arc	4.32323	0.0301545	1.57858e-05
Chl1	4.31999	0.0299897	1.60018e-05
Plscr1	4.31121	0.030112	1.66325e-05
Emcn	4.29363	0.0297905	1.79864e-05
Tmem37	4.28255	0.0297428	1.88849e-05
Barx2	4.26091	0.0294537	2.07868e-05
H2-Aa	4.26028	0.0295771	2.08229e-05
Slc12a2	4.25226	0.0296678	2.15591e-05
Lbp	4.24469	0.0296208	2.22756e-05
Rnd3	4.22625	0.0295187	2.41534e-05
Gprc5a	4.22072	0.0294079	2.47265e-05
Perp	4.20789	0.0273857	2.61446e-05
Kctd12	4.19832	0.0293078	2.72436e-05
Col5a3	4.18075	0.0292014	2.94043e-05
Hist1h1e	4.15358	0.0289448	3.30901e-05
Cldn7	4.13972	0.0282324	3.51152e-05
Svil	4.13886	0.0288927	3.52091e-05
Pde10a	4.12589	0.0288091	3.72119e-05
Scarb1	4.12519	0.0288072	3.72855e-05
Mgst2	4.12449	0.0287303	3.73576e-05
Gucy1a3	4.12255	0.0287963	3.76331e-05
Areg	4.12064	0.0287528	3.7905e-05
Fez1	4.11762	0.028682	3.83641e-05
Agr2	4.10411	0.0284346	4.0631e-05
Avpi1	4.08752	0.0285358	4.36013e-05
Fam26f	4.06666	0.0282642	4.76401e-05
Nppc	4.03629	0.0279838	5.41848e-05
Slc3a2	4.0264	0.0281234	5.64531e-05
Tinagl1	3.98878	0.0277972	6.61267e-05
Ptafr	3.97598	0.0276649	6.97127e-05
Tspan2	3.96683	0.0276702	7.23656e-05
Sema3b	3.95416	0.0275681	7.62256e-05
Podxl	3.92714	0.0272089	8.52237e-05
Chchd10	3.92164	0.027357	8.71013e-05
Gbp5	3.92082	0.0273086	8.73025e-05
Rbp7	3.91378	0.0271228	8.97919e-05
Mzb1	3.90809	0.0259013	9.18377e-05
Atp2a2	3.89424	0.0271976	9.71399e-05
Cxcl5	3.88767	0.0269657	9.97e-05
Filip1	3.87299	0.0270391	0.000105791
Slco2a1	3.86588	0.026744	0.000108805
Slc7a11	3.84836	0.026391	0.000116765
Rasl11b	3.82917	0.0267388	0.000126119
Itpk1	3.81555	0.0266189	0.00013314
Lgi2	3.80473	0.0265257	0.000138952
Gcg	3.78676	0.025505	0.000149234
Gata3	3.78615	0.0262888	0.00014944
Gcnt2	3.74253	0.0261227	0.000177754
Synpo2	3.71519	0.0259254	0.000197907
Gbp4	3.70191	0.0257828	0.000208342
Ttyh1	3.7006	0.0258133	0.000209206
6330403K07Rik	3.68609	0.0256894	0.000221263
Fam43a	3.67872	0.0256356	0.00022751
Dusp2	3.66939	0.025346	0.000235735
Apela	3.63765	0.0250547	0.000266483
Fxyd7	3.63697	0.0252197	0.000266913
Lgi4	3.61469	0.0252061	0.000290646
Spc25	3.61411	0.0246629	0.000290991
Cd93	3.61279	0.0247481	0.000292166
Dapk2	3.61175	0.025044	0.000293039
Ckap2l	3.60832	0.0247072	0.000296634
Psd	3.60731	0.0251369	0.000297476
Arhgap31	3.59822	0.0251074	0.000307741
Bdkrb1	3.57753	0.0249337	0.000332805
Sema7a	3.55497	0.0245819	0.000362336
Fxyd4	3.54523	0.0247219	0.000375599
Mir143hg	3.52571	0.0246087	0.000403986
Pmaip1	3.51827	0.0239329	0.000415058
Fabp5	3.51686	0.0244988	0.000416835
BC028528	3.51422	0.024498	0.00042056
Art3	3.50589	0.0244608	0.000433497
Gm20467	3.50427	0.024458	0.000435701
Fjx1	3.49489	0.0242693	0.00045083
Tes	3.48746	0.0243155	0.000463081
Sp100	3.48666	0.0243363	0.000463978
Adamts5	3.48265	0.0243025	0.00047051
Tfpi2	3.44843	0.0240323	0.000533807
Irf7	3.41185	0.0238022	0.000610243
Arhgef15	3.40585	0.0236635	0.000623175
Msrb1	3.39627	0.0237081	0.000644727
Ifit2	3.39436	0.0236756	0.000648585
Phgr1	3.39408	0.0235162	0.000648593
Ehd4	3.37963	0.0235842	0.000682975
Hey1	3.37475	0.0235187	0.000694495
Ptger3	3.35534	0.0232149	0.000744342
Ptk2b	3.33397	0.0231669	0.000803143
Gm36266	3.31159	0.0227582	0.00086933
Tspan15	3.30213	0.0227492	0.00089828
Frem2	3.25266	0.0222696	0.00106923
Arl4d	3.24923	0.0226613	0.00108113
Mgst3	3.24732	0.0226634	0.0010873
Nrn1	3.24434	0.0226119	0.00109763
Bdnf	3.22516	0.0222475	0.00117271
Edem2	3.21979	0.0224675	0.0011937
Hmox1	3.21706	0.0224487	0.0012039
Cd72	3.21425	0.0222242	0.00121452
Tnfsf15	3.16558	0.0219489	0.00143585
Zfp536	3.09919	0.0216002	0.00179839
C730034F03Rik	3.09313	0.0215709	0.00183243
Notch1	3.09304	0.021541	0.00183243
Ptprcap	3.08161	0.0199237	0.00190237
Rnf149	3.07516	0.021454	0.00194204
Gbp7	3.06189	0.0213628	0.00202823
Tnfsf10	3.06051	0.0210447	0.0020356
Timeless	3.03183	0.0210696	0.0022371
Itga4	3.02203	0.0210639	0.00230849
Alox12	3.01842	0.020716	0.00233387
Gdf10	3.01453	0.0208006	0.00236161
Pdgfc	3.00899	0.0208834	0.00240272
Plekho1	3.007	0.0209558	0.00241614
Muc2	3.00631	0.0208672	0.00241919
Cldn3	2.99909	0.0202634	0.00247483
Il11	2.98556	0.0208052	0.00258448
Upk1b	2.97376	0.0206722	0.00268327
Wars	2.96478	0.0206818	0.00276018
Kcnd3	2.96381	0.0206243	0.00276617
Adamts9	2.93631	0.0204703	0.00302063
Kcnq1ot1	2.93333	0.0204658	0.00304679
Dtx1	2.93252	0.0198514	0.00305175
Mef2c	2.92572	0.0203959	0.00311619
Bcam	2.92522	0.0203709	0.00311815
Dscc1	2.89848	0.0196633	0.00339347
Elovl6	2.89501	0.0201928	0.0034279
Pde4d	2.88845	0.0201463	0.00349682
Ethe1	2.88743	0.0201438	0.00350478
Col28a1	2.88242	0.0199802	0.00355743
Rasa4	2.87744	0.0199878	0.00361057
Igf2	2.86079	0.0199101	0.00380206
Saa3	2.8524	0.0196376	0.00390012
Neurl3	2.84792	0.0198061	0.00395157
Grap	2.8324	0.019732	0.00414455
Itga6	2.82028	0.0195645	0.00430024
Angptl1	2.81059	0.0194867	0.00442758
Il1b	2.80814	0.0193768	0.0044571
Tmpo	2.78607	0.0194315	0.00476761
Rel	2.74225	0.019116	0.00544759
Sned1	2.71026	0.0188349	0.00599631
Zbp1	2.69625	0.0187961	0.00624833
Ptx3	2.65925	0.0185015	0.0069713
Hist4h4	2.6273	0.0182953	0.00765384
Ptp4a3	2.62584	0.0183094	0.0076795
Mmp3	2.62009	0.0182397	0.00780277
Cracr2b	2.61683	0.0182093	0.00787003
Asb2	2.61546	0.0179653	0.00789409
Cdkn1c	2.61491	0.0182323	0.00789919
Cd53	2.61287	0.0174187	0.00793887
Lmnb1	2.55213	0.0177511	0.00945801
Cpe	2.53268	0.0175436	0.00998958
Lmo2	2.51129	0.0174476	0.0106059
Fcer1g	2.4934	0.0172963	0.0111449
Myo1b	2.49053	0.0173565	0.0112246
Fam71a	2.48802	0.0173358	0.0112934
Mall	2.48678	0.016746	0.011322
Cdca8	2.45284	0.0168852	0.0124371
Lrrn4cl	2.43044	0.0169283	0.0132206
Arap3	2.41357	0.0167129	0.0138354
Cthrc1	2.41115	0.0164854	0.0139146
Colec11	2.40755	0.0165415	0.0140394
Tmem229a	2.40643	0.0164229	0.0140691
Slc24a3	2.40105	0.016714	0.0142639
Guca2a	2.39679	0.0165878	0.0144174
Actg2	2.38778	0.0166361	0.0147616
Dmpk	2.37411	0.0165454	0.0153054
Scg5	2.32198	0.0157153	0.0175882
Shisa3	2.3076	0.0160425	0.0182554
Gfod2	2.30188	0.0160235	0.0185165
Prr7	2.29108	0.0159512	0.0190336
Ankrd33b	2.28703	0.0155168	0.0192197
Tslp	2.2604	0.0157457	0.0205878
Ncoa7	2.24305	0.015627	0.0215168
Ndfip1	2.23208	0.0155531	0.0221151
Nrep	2.22974	0.0155264	0.0222282
Ptn	2.20379	0.0151876	0.0237372
Micu1	2.19698	0.0153078	0.0241227
Enpep	2.19674	0.0152438	0.0241227
9930111J21Rik2	2.19522	0.0152879	0.024194
Rbpms2	2.18344	0.0151897	0.0249062
Gm16287	2.18123	0.0151761	0.0250233
Flt1	2.17401	0.0150323	0.0254608
Arl5c	2.16891	0.0150946	0.0257672
C1qc	2.14545	0.0148345	0.0273069
Ldhb	2.13456	0.0148674	0.0280334
Pecam1	2.125	0.0147472	0.0286823
Egln3	2.12106	0.0147023	0.0289373
Chrdl1	2.09136	0.0144287	0.0311093
Gimap1	2.08971	0.0142243	0.0312067
Ggta1	2.05511	0.0142728	0.0339216
Cox8b	2.0406	0.013962	0.0350992
Arhgdib	2.03849	0.0140422	0.0352452
Kcnn3	2.03475	0.014155	0.035531
Hbb-bs	2.03045	0.0139526	0.0358668
Icam2	2.02744	0.0139396	0.036094
Abi3	2.0243	0.0139904	0.036333
Adgrg3	2.02159	0.0136251	0.0365365
Angpt2	2.0066	0.0137261	0.0378316
Sox7	1.99025	0.0136255	0.0392915
Thsd4	1.98243	0.0137961	0.0399872
Itga8	1.97995	0.0136393	0.040185
AW551984	1.95737	0.013583	0.0423328
C2	1.94609	0.0135269	0.0434204
Stard10	1.93782	0.0134761	0.0442215
Stmnd1	1.92664	0.0132461	0.0453395
Klf5	1.91682	0.0133026	0.046335
Fam213a	1.8972	0.0131873	0.0484208
H2-Q6	1.89609	0.0131805	0.0485002
Trp53inp1	1.89509	0.01318	0.0485673
Alox5ap	1.88957	0.0127308	0.0491368
