# Supplementary material for: Colon stroma mediates an inflammation-driven fibroblastic response controlling matrix remodeling and healing
Source: PLoS Biol. 2022 Jan 27;20(1):e3001532. doi: 10.1371/journal.pbio.3001532 (PMC8824371; doi:10.1371/journal.pbio.3001532)
Supplement: S1 Data — (XLSX) [file pbio.3001532.s015.xlsx]

## Sheet: Fig_6B
% initial weight
Day	WT				Adamdec1 KO
0	100	100	100	100	100	100	100	100
1	101.44	101.07	102.66	100.45	100.37	99.16	101.16	101.79
2	101.52	102.47	104.58	99.9	100.18	99.93	101.79	101.02
3	101.89	102.39	102.22	100.1	101.94	99.93	100.74	100.46
4	102.26	102.84	102.91	99.48	100.69	100.76	101.47	99.58
5	101.63	102.58	102.15	100.03	100.4	100.84	101.83	99.23
6	100.67	101.51	101.42	99.86	99.2	98.44	98.56	97.61
7	99.89	101.36	100.65	98.78	97.04	96.95	97.05	93.61
8	98.78	102.17	102.44	98.88	91.45	97.42	92.07	87.39
weight (g)
Day	WT				Adamdec1 KO
0	26.99	27.15	27.49	28.67	27.37	27.52	28.49	28.47
1	27.38	27.44	28.22	28.8	27.47	27.29	28.82	28.98
2	27.4	27.82	28.75	28.64	27.42	27.5	29	28.76
3	27.5	27.8	28.1	28.7	27.9	27.5	28.7	28.6
4	27.6	27.92	28.29	28.52	27.56	27.73	28.91	28.35
5	27.43	27.85	28.08	28.68	27.48	27.75	29.01	28.25
6	27.17	27.56	27.88	28.63	27.15	27.09	28.08	27.79
7	26.96	27.52	27.67	28.32	26.56	26.68	27.65	26.65
8	26.66	27.74	28.16	28.35	25.03	26.81	26.23	24.88

## Sheet: Fig_6C
colon length (cm)
	WT								Adamdec1 KO
length (cm)	6	8.9	7.9	6.6	8.9	7.9	8.8	7.7	6.7	7.1	6.6	4.7	6.1	4.1	5	6.8

## Sheet: SFig_10B
% area
	WT			KO
Collagen I	7.522	6.359	10.192	12.314	12.219	20.069
Collagen VI	6.525	17.131	13.727	22.963	18.072	15.558
Fibronectin I	10.681	10.994	2.854	20.715	11.95	23.752
